# Supplementary material for: Identification of distinct cDC2 subpopulations that direct microbiota-specific T cell differentiation
Source: bioRxiv. 2025 Nov 5:2025.11.04.686414. Preprint. [Version 1] doi: 10.1101/2025.11.04.686414 (PMC12637724; doi:10.1101/2025.11.04.686414)
Supplement: Supplement 3 [file media-3.csv]

	Gene_Name	Rho	P Value	FDR
H2-Ab1	H2-Ab1	-0.229100760202085	8.37498833740347e-13	8.37498833740347e-13
H2-Eb2	H2-Eb2	-0.22667926289477	1.47087628159607e-12	1.47087628159607e-12
H2-Eb1	H2-Eb1	-0.219601296850461	7.35524900739706e-12	7.35524900739706e-12
H2-Aa	H2-Aa	-0.200141721323662	4.65540249726018e-10	4.65540249726018e-10
Rgs1	Rgs1	0.199670511834328	5.12170629141542e-10	5.12170629141542e-10
H3f3a	H3f3a	-0.197434130775676	8.0314554580948e-10	8.0314554580948e-10
Cd74	Cd74	-0.196602103358448	9.48206882964495e-10	9.48206882964495e-10
Fabp5	Fabp5	-0.192205826699406	2.25270511957834e-09	2.25270511957834e-09
Jun	Jun	0.190960929592096	2.86770033281408e-09	2.86770033281408e-09
Cxcl1	Cxcl1	0.177840722481484	3.31238159032383e-08	3.31238159032383e-08
Ifi30	Ifi30	-0.169809664311559	1.35806216416857e-07	1.35806216416857e-07
Cnn2	Cnn2	-0.168801987367287	1.61364360187706e-07	1.61364360187706e-07
Cfl1	Cfl1	-0.167554645293823	1.99476804183063e-07	1.99476804183063e-07
H2-DMb2	H2-DMb2	-0.166488835206622	2.388019251493e-07	2.388019251493e-07
Cd63	Cd63	-0.160037226590419	6.92680011482588e-07	6.92680011482588e-07
Myl6	Myl6	-0.159706050869302	7.30780861249458e-07	7.30780861249458e-07
Epsti1	Epsti1	0.153948761375062	1.82181630927161e-06	1.82181630927161e-06
Tmsb10	Tmsb10	-0.153146749855331	2.06366606947052e-06	2.06366606947052e-06
Pfn1	Pfn1	-0.150065105546175	3.31198557728383e-06	3.31198557728383e-06
Gas5	Gas5	0.148195429758034	4.39302098992429e-06	4.39302098992429e-06
Cst3	Cst3	-0.146150618140666	5.95974721184522e-06	5.95974721184522e-06
Gngt2	Gngt2	-0.145088799295736	6.97129866627093e-06	6.97129866627093e-06
Dusp1	Dusp1	0.143962900829202	8.2221803920977e-06	8.2221803920977e-06
Nfkbia	Nfkbia	0.143382676367553	8.94775461387798e-06	8.94775461387798e-06
Isg15	Isg15	-0.143278910463477	9.08379339018631e-06	9.08379339018631e-06
Plaat3	Plaat3	0.142953418669119	9.5234366154818e-06	9.5234366154818e-06
Tpm3	Tpm3	-0.142586848969213	1.004285241656e-05	1.004285241656e-05
Anxa2	Anxa2	-0.142524562237863	1.01337532225886e-05	1.01337532225886e-05
Myl12a	Myl12a	-0.142514410881626	1.01486421906868e-05	1.01486421906868e-05
Sec11c	Sec11c	0.141685060311789	1.14380880460213e-05	1.14380880460213e-05
Jund	Jund	0.140515865644123	1.35236003729887e-05	1.35236003729887e-05
Phlda3	Phlda3	0.140102143299595	1.43447609177609e-05	1.43447609177609e-05
Il4i1	Il4i1	-0.139887187702137	1.47899349849507e-05	1.47899349849507e-05
Ifi27l2a	Ifi27l2a	-0.1390818000862	1.65776946585055e-05	1.65776946585055e-05
Ltc4s	Ltc4s	0.138970259136833	1.68409308754804e-05	1.68409308754804e-05
Phf11a	Phf11a	-0.137635648339298	2.03154517697238e-05	2.03154517697238e-05
Csf1	Csf1	0.137570887494373	2.05003027009573e-05	2.05003027009573e-05
Cxcl2	Cxcl2	0.137254839319706	2.14255939302403e-05	2.14255939302403e-05
Zcchc7	Zcchc7	0.13514157386732	2.87115298153928e-05	2.87115298153928e-05
S100a11	S100a11	-0.134782386889347	3.01632096821854e-05	3.01632096821854e-05
Ass1	Ass1	-0.134713803977976	3.04481968926279e-05	3.04481968926279e-05
Arhgap31	Arhgap31	0.133499523535106	3.59372950458043e-05	3.59372950458043e-05
Ankrd35	Ankrd35	0.132363397265447	4.19121070951608e-05	4.19121070951608e-05
Hfe	Hfe	-0.131782540908579	4.53190775834467e-05	4.53190775834467e-05
Lgals3	Lgals3	-0.131709530171865	4.57654162474718e-05	4.57654162474718e-05
H2afz	H2afz	-0.130457033913448	5.41015846004344e-05	5.41015846004344e-05
Il1b	Il1b	-0.129947708655508	5.78863031329604e-05	5.78863031329604e-05
S100a4	S100a4	-0.129646494145035	6.02409885530859e-05	6.02409885530859e-05
Clu	Clu	0.129602210309438	6.05947104390011e-05	6.05947104390011e-05
Ucp2	Ucp2	-0.129535385012735	6.11322037742457e-05	6.11322037742457e-05
Ifitm3	Ifitm3	-0.128891764443136	6.65449211050039e-05	6.65449211050039e-05
Rac2	Rac2	0.128222346244216	7.26531631809999e-05	7.26531631809999e-05
Ncf4	Ncf4	-0.12772110451667	7.75694952173882e-05	7.75694952173882e-05
Dnah2	Dnah2	-0.127592438321247	7.88812328798997e-05	7.88812328798997e-05
Rps8	Rps8	-0.126815732302049	8.72551776160177e-05	8.72551776160177e-05
Oaz1	Oaz1	-0.126728363104273	8.82479249958749e-05	8.82479249958749e-05
2410006H16Rik	2410006H16Rik	0.125966553019096	9.73670707774351e-05	9.73670707774351e-05
Gm12216	Gm12216	0.125590843849548	0.000102184832037211	0.000102184832037211
Relb	Relb	-0.125019983320385	0.000109936996886405	0.000109936996886405
Rps3	Rps3	-0.124495303864314	0.000117547603400593	0.000117547603400593
Zdhhc3	Zdhhc3	-0.124003356261911	0.000125131660220207	0.000125131660220207
Psmd6	Psmd6	-0.123670810290752	0.00013051665131355	0.00013051665131355
Sh3bgrl3	Sh3bgrl3	-0.123408343917822	0.000134919993641134	0.000134919993641134
Atf3	Atf3	0.123048655792871	0.000141181742941856	0.000141181742941856
Tmem176b	Tmem176b	-0.122173695083873	0.000157573562834661	0.000157573562834661
Efhd2	Efhd2	-0.120911564735094	0.000184392854832157	0.000184392854832157
Gm47662	Gm47662	0.120119275848788	0.000203357652547022	0.000203357652547022
Cox5a	Cox5a	-0.119938184595439	0.000207942040635852	0.000207942040635852
Arpc1b	Arpc1b	-0.119642422440808	0.000215638323249472	0.000215638323249472
S100a6	S100a6	-0.119632642707392	0.000215897314555231	0.000215897314555231
Fdft1	Fdft1	0.118917085177542	0.000235658373393775	0.000235658373393775
Atox1	Atox1	-0.118604159621037	0.000244822175466221	0.000244822175466221
Ccdc189	Ccdc189	0.118537036021065	0.000246830833298328	0.000246830833298328
Insm1	Insm1	0.118430851199211	0.000250039935320759	0.000250039935320759
Smap2	Smap2	0.118155540258985	0.000258543246401886	0.000258543246401886
Usp8	Usp8	0.117869061934192	0.000267678385112741	0.000267678385112741
Gatm	Gatm	-0.117784958444282	0.000270417080751079	0.000270417080751079
Rpl39	Rpl39	0.117578538896146	0.000277250366514617	0.000277250366514617
Prr5l	Prr5l	0.117571611321843	0.000277482474149794	0.000277482474149794
Malat1	Malat1	0.116952262645543	0.000298984247011553	0.000298984247011553
Arl5c	Arl5c	-0.11668504167504	0.000308734152988303	0.000308734152988303
Dnajc1	Dnajc1	0.116599444041785	0.000311919621993291	0.000311919621993291
Grb2	Grb2	-0.11614024225369	0.000329539527082195	0.000329539527082195
Parp9	Parp9	-0.115971517682046	0.000336244049592331	0.000336244049592331
Actb	Actb	-0.115297566721713	0.000364316105827352	0.000364316105827352
Myo1g	Myo1g	-0.114613524003974	0.00039503430351232	0.00039503430351232
Ccl22	Ccl22	0.114587555186259	0.000396246770179335	0.000396246770179335
Ebi3	Ebi3	0.113459545937587	0.00045239011341515	0.00045239011341515
Zyx	Zyx	-0.113124343994594	0.000470451192398486	0.000470451192398486
Tmem176a	Tmem176a	-0.112837352316448	0.000486446003051161	0.000486446003051161
AW112010	AW112010	0.112726975608871	0.000492731309687996	0.000492731309687996
Plek	Plek	-0.112629267456622	0.000498358224216832	0.000498358224216832
Vcpip1	Vcpip1	-0.111589094216503	0.000562083934038247	0.000562083934038247
Atp5e	Atp5e	-0.111395618607678	0.000574742554814747	0.000574742554814747
Prdm1	Prdm1	-0.111147560555857	0.000591360178976081	0.000591360178976081
Ubb	Ubb	0.110920271794629	0.000606977420447592	0.000606977420447592
Tlr12	Tlr12	0.110878392021043	0.000609896504622742	0.000609896504622742
Synpo2	Synpo2	0.110777440620335	0.000616986671550545	0.000616986671550545
Eno3	Eno3	-0.110715095453655	0.00062140355728125	0.00062140355728125
N4bp1	N4bp1	0.110605774148989	0.000629219480956009	0.000629219480956009
Fah	Fah	0.11028138741534	0.000652952239644075	0.000652952239644075
Arf4	Arf4	-0.110239090337653	0.000656107308149704	0.000656107308149704
Plekhg2	Plekhg2	-0.110091743038498	0.00066720927249526	0.00066720927249526
Rcl1	Rcl1	-0.110005864542127	0.0006737600167193	0.0006737600167193
Sh3gl1	Sh3gl1	0.109683783714101	0.000698863566112476	0.000698863566112476
Ss18l2	Ss18l2	0.109653851023987	0.000701240119375038	0.000701240119375038
Rhob	Rhob	0.109362009943634	0.000724807472989955	0.000724807472989955
Kdm6b	Kdm6b	-0.10935978595982	0.000724989856436483	0.000724989856436483
Rps27	Rps27	0.109261671931879	0.000733078437008214	0.000733078437008214
Actr2	Actr2	-0.109196674284883	0.000738482883336338	0.000738482883336338
Tnfaip3	Tnfaip3	0.10918973926558	0.000739061694879595	0.000739061694879595
Cldnd1	Cldnd1	-0.109176578884245	0.000740161245277219	0.000740161245277219
Ccrl2	Ccrl2	0.109131776519368	0.00074391586747445	0.00074391586747445
Stxbp6	Stxbp6	-0.10906817990898	0.000749275859079892	0.000749275859079892
Sema4c	Sema4c	0.108968380713504	0.000757759273973114	0.000757759273973114
Rtp4	Rtp4	-0.108887736407294	0.000764679387827709	0.000764679387827709
Vamp8	Vamp8	-0.108814345559542	0.000771027950930525	0.000771027950930525
Rab43	Rab43	-0.108568168733914	0.000792681632258277	0.000792681632258277
Cd48	Cd48	0.108279320978726	0.000818806640740447	0.000818806640740447
Rom1	Rom1	0.107884976985154	0.000855762253054394	0.000855762253054394
Napsa	Napsa	-0.107549357326716	0.000888424766051599	0.000888424766051599
Rrad	Rrad	-0.10728636867864	0.000914820994738581	0.000914820994738581
Supt5	Supt5	0.107222393110634	0.00092135104324032	0.00092135104324032
Mir155hg	Mir155hg	0.107172451278258	0.000926478596759611	0.000926478596759611
Sec61b	Sec61b	-0.107059178595354	0.000938206350588524	0.000938206350588524
Irf2bp2	Irf2bp2	0.10683331530644	0.000962002168400023	0.000962002168400023
Pcnx4	Pcnx4	0.106671630209918	0.000979377913879075	0.000979377913879075
Bcl2l1	Bcl2l1	0.106636242589828	0.000983219399203107	0.000983219399203107
Grap	Grap	0.106472307300101	0.00100119771862328	0.00100119771862328
Arrb2	Arrb2	-0.106397035243094	0.00100955395978842	0.00100955395978842
Ccl19	Ccl19	0.106175098559616	0.00103456867101486	0.00103456867101486
Phf11b	Phf11b	-0.105728788961791	0.0010866152437215	0.0010866152437215
Dscaml1	Dscaml1	0.105713338930242	0.00108845952008669	0.00108845952008669
Cep164	Cep164	0.105647186869827	0.00109638884746005	0.00109638884746005
Tlr13	Tlr13	-0.105560935125108	0.00110680753733306	0.00110680753733306
Snx3	Snx3	-0.105250081661616	0.00114511977662317	0.00114511977662317
Cytip	Cytip	-0.105112024636845	0.00116252448210751	0.00116252448210751
Plac8	Plac8	-0.105071389537391	0.00116769360962982	0.00116769360962982
Ntpcr	Ntpcr	0.104955744975922	0.00118252085385307	0.00118252085385307
Wdr90	Wdr90	0.104936527437699	0.00118500157396343	0.00118500157396343
Ptma	Ptma	0.104813129958803	0.00120104521743495	0.00120104521743495
Crem	Crem	-0.104476366394644	0.00124585487246268	0.00124585487246268
Ccl17	Ccl17	0.104411339838707	0.00125468286180295	0.00125468286180295
Rcsd1	Rcsd1	0.104229462963166	0.00127968154041535	0.00127968154041535
Ascc3	Ascc3	-0.104203938543581	0.00128322633275733	0.00128322633275733
Uxt	Uxt	-0.104167188500035	0.00128834601927719	0.00128834601927719
Ctnna1	Ctnna1	-0.103913648611298	0.00132418302816885	0.00132418302816885
Gtf2b	Gtf2b	-0.103814890924845	0.00133838892800819	0.00133838892800819
Gnl2	Gnl2	-0.103715949971406	0.00135276184629688	0.00135276184629688
Arglu1	Arglu1	0.103563475148058	0.00137519005934495	0.00137519005934495
H2-Oa	H2-Oa	-0.103500081496634	0.00138461529572681	0.00138461529572681
Ifitm1	Ifitm1	-0.103466972987781	0.00138956140989558	0.00138956140989558
B2m	B2m	0.103156347562393	0.00143676468961572	0.00143676468961572
Mcemp1	Mcemp1	-0.102698642326831	0.00150901239102585	0.00150901239102585
Sem1	Sem1	-0.102629300106329	0.00152024486700239	0.00152024486700239
Col23a1	Col23a1	0.102501685473893	0.00154111786270438	0.00154111786270438
Egr1	Egr1	0.102436777947948	0.00155183511775409	0.00155183511775409
Abcg1	Abcg1	0.102294699507913	0.0015755340825152	0.0015755340825152
Tmem128	Tmem128	0.102095702734286	0.0016092867035247	0.0016092867035247
Actg1	Actg1	-0.102066809025178	0.00161424235553531	0.00161424235553531
Adcy7	Adcy7	0.102057646648383	0.0016158167501374	0.0016158167501374
Fgr	Fgr	-0.101778209054093	0.00166451633555455	0.00166451633555455
H2-K1	H2-K1	0.101454347308701	0.00172264295962171	0.00172264295962171
Chd2	Chd2	0.101375429759091	0.00173708666471139	0.00173708666471139
Cdkn2a	Cdkn2a	0.101245149051872	0.00176117446953446	0.00176117446953446
Rpl35a	Rpl35a	-0.101053106512883	0.0017972409625685	0.0017972409625685
Fra10ac1	Fra10ac1	0.1009281130548	0.00182107813728611	0.00182107813728611
Tle3	Tle3	-0.100924390610192	0.00182179246254066	0.00182179246254066
Lmnb1	Lmnb1	-0.100870259333264	0.00183220917432903	0.00183220917432903
Ywhaq	Ywhaq	-0.100503135944729	0.00190431069594598	0.00190431069594598
Tra2b	Tra2b	0.100476931880002	0.00190955525043773	0.00190955525043773
Lrrc8c	Lrrc8c	0.10037192714939	0.00193070432502366	0.00193070432502366
Serp1	Serp1	0.100365809375188	0.00193194310529182	0.00193194310529182
Pirb	Pirb	-0.100346070976047	0.00193594487822961	0.00193594487822961
Txn2	Txn2	-0.100320360434072	0.00194116884196033	0.00194116884196033
H2-DMa	H2-DMa	-0.0997452210458274	0.00206145844838106	0.00206145844838106
Zfc3h1	Zfc3h1	0.099085231237245	0.00220788411480475	0.00220788411480475
Art2b	Art2b	0.0989217937865271	0.00224558534934804	0.00224558534934804
Pnrc1	Pnrc1	0.0987980482865745	0.00227452133121165	0.00227452133121165
AC149090.1	AC149090.1	0.0987469862411868	0.00228656049041579	0.00228656049041579
Ttc39a	Ttc39a	0.0986710906478295	0.00230456249865149	0.00230456249865149
Msrb1	Msrb1	-0.0985350239787094	0.00233716155342975	0.00233716155342975
Cbx1	Cbx1	0.0984533300374661	0.00235693591119083	0.00235693591119083
Aig1	Aig1	0.0984171888990666	0.00236573272582959	0.00236573272582959
1700084E18Rik	1700084E18Rik	0.098339056513599	0.00238485294744908	0.00238485294744908
Serpinb6b	Serpinb6b	0.0983101286902665	0.0023919677945784	0.0023919677945784
Arpc2	Arpc2	-0.0980857206044331	0.00244782377837503	0.00244782377837503
Fes	Fes	-0.0980178086656064	0.00246496070603554	0.00246496070603554
Tnip1	Tnip1	0.0979285963567105	0.00248763913887835	0.00248763913887835
Cd83	Cd83	-0.0977585468938925	0.00253139562833806	0.00253139562833806
Tagln2	Tagln2	-0.0976304618873585	0.00256481682403323	0.00256481682403323
Rnf166	Rnf166	0.0975379358069107	0.00258920973462301	0.00258920973462301
Chd3	Chd3	-0.0974315963911741	0.00261750575004386	0.00261750575004386
Ptafr	Ptafr	-0.0973895567647293	0.0026287697740794	0.0026287697740794
Arap3	Arap3	0.0973024997366583	0.00265223647271508	0.00265223647271508
Serpinb9b	Serpinb9b	0.0971231735209536	0.0027011783676827	0.0027011783676827
Isoc2b	Isoc2b	-0.0969155365946654	0.00275887531911253	0.00275887531911253
Snhg3	Snhg3	0.0966799486806637	0.00282569874643213	0.00282569874643213
Dhdds	Dhdds	-0.0965442901519703	0.00286484389885372	0.00286484389885372
Tspan33	Tspan33	0.096507324668997	0.00287559588947293	0.00287559588947293
Atp1b3	Atp1b3	-0.0964766679831463	0.0028845407528191	0.0028845407528191
Ptpn18	Ptpn18	0.0963618960536065	0.00291825400090471	0.00291825400090471
Med12	Med12	-0.0963413259408958	0.00292433409658951	0.00292433409658951
Ccl6	Ccl6	-0.0962588914196808	0.00294881601010903	0.00294881601010903
Rab9	Rab9	0.0961581694855118	0.00297898243466272	0.00297898243466272
Crip1	Crip1	-0.0961257613096666	0.00298874836179571	0.00298874836179571
Adck5	Adck5	0.0960813850801193	0.0030021680662138	0.0030021680662138
Mndal	Mndal	-0.0960020218142584	0.00302630503182943	0.00302630503182943
Trf	Trf	0.0960003244518484	0.00302682318011957	0.00302682318011957
Prepl	Prepl	-0.095959586430862	0.0030392834075731	0.0030392834075731
Phyh	Phyh	-0.0958562894032887	0.00307108774038221	0.00307108774038221
Mcrs1	Mcrs1	-0.0957986727739404	0.00308895880369269	0.00308895880369269
Gm21057	Gm21057	0.0957939441645244	0.00309042968151051	0.00309042968151051
Zfp800	Zfp800	-0.0956904815999496	0.00312277269801487	0.00312277269801487
Ddrgk1	Ddrgk1	0.0956088144409699	0.00314851959317461	0.00314851959317461
4930581F22Rik	4930581F22Rik	-0.0955509906957078	0.00316686613000511	0.00316686613000511
Icam1	Icam1	0.0952378357320703	0.00326792607354429	0.00326792607354429
AI480526	AI480526	-0.0951782780402565	0.0032874750503788	0.0032874750503788
Nudc	Nudc	0.0945382412280774	0.0035043729998181	0.0035043729998181
Tpm4	Tpm4	-0.0944920739976619	0.00352051016048649	0.00352051016048649
Tmem131	Tmem131	-0.0944224775665024	0.00354496431036188	0.00354496431036188
Alas1	Alas1	-0.0942614497016436	0.00360213735423734	0.00360213735423734
Noxo1	Noxo1	0.0942007105804828	0.00362391941031013	0.00362391941031013
Dcaf4	Dcaf4	0.0941180510308253	0.003653754633327	0.003653754633327
Clic1	Clic1	-0.094068104575628	0.00367189026805576	0.00367189026805576
Dynll1	Dynll1	-0.0939515668364362	0.00371452349185382	0.00371452349185382
Ola1	Ola1	0.093883430408236	0.00373965761621963	0.00373965761621963
Tmem189	Tmem189	0.093696109567103	0.00380955384768804	0.00380955384768804
Coa3	Coa3	-0.0934952652560097	0.00388581102990343	0.00388581102990343
Vim	Vim	0.0934129708010792	0.0039174546949525	0.0039174546949525
Zfp36	Zfp36	0.093395454799797	0.00392421999251999	0.00392421999251999
Atp5j2	Atp5j2	-0.0932560591753387	0.00397843828194834	0.00397843828194834
3110009E18Rik	3110009E18Rik	0.0932472797381853	0.00398187569270106	0.00398187569270106
Pkn2	Pkn2	0.0929466379868441	0.00410122288994656	0.00410122288994656
Trim25	Trim25	-0.092935027262266	0.00410589638987103	0.00410589638987103
Syngr2	Syngr2	-0.0927746070551812	0.00417096382222081	0.00417096382222081
Itm2c	Itm2c	0.0925634208305934	0.00425804617182743	0.00425804617182743
Ly96	Ly96	0.0923423198545242	0.00435097784863069	0.00435097784863069
Stam	Stam	0.0923116080045644	0.00436403064642647	0.00436403064642647
Ikzf4	Ikzf4	0.0922006815422451	0.00441147103756674	0.00441147103756674
Trmt11	Trmt11	0.0921989746779949	0.00441220465108762	0.00441220465108762
Becn1	Becn1	-0.0920220871000473	0.00448883249297032	0.00448883249297032
Csrp1	Csrp1	-0.0919840967539966	0.00450544616650401	0.00450544616650401
Ugdh	Ugdh	-0.0919699806817259	0.00451163346810832	0.00451163346810832
Pik3c2a	Pik3c2a	0.0919543587937013	0.00451848975141719	0.00451848975141719
Alkbh6	Alkbh6	-0.091951549053386	0.00451972391655442	0.00451972391655442
Erp29	Erp29	0.0918503019387638	0.00456440018764831	0.00456440018764831
Aif1	Aif1	-0.0917349201044912	0.00461580014476068	0.00461580014476068
Fam49b	Fam49b	-0.0915327252588959	0.00470713684983427	0.00470713684983427
Ifitm2	Ifitm2	-0.0913104473629542	0.00480942793906082	0.00480942793906082
Apol10b	Apol10b	0.0912865982432319	0.00482052162468097	0.00482052162468097
Nbdy	Nbdy	0.0912549168434164	0.00483529433503347	0.00483529433503347
Mrtfa	Mrtfa	-0.0912366462109379	0.00484383232425865	0.00484383232425865
Irf2bpl	Irf2bpl	-0.091176052305257	0.00487224583021602	0.00487224583021602
Il27	Il27	0.0911000512592328	0.00490809679470097	0.00490809679470097
Bax	Bax	0.0910966339387623	0.0049097143846092	0.0049097143846092
Poglut1	Poglut1	0.091056583648383	0.00492870812311888	0.00492870812311888
Ywhab	Ywhab	-0.0908814687980654	0.00501253756571848	0.00501253756571848
Huwe1	Huwe1	0.0908381896738032	0.00503345314958865	0.00503345314958865
Hax1	Hax1	-0.0907722385760056	0.00506547697952883	0.00506547697952883
Ift57	Ift57	0.0907459370231533	0.00507829941560239	0.00507829941560239
Klf2	Klf2	0.0906337805396333	0.00513330696105082	0.00513330696105082
Cyba	Cyba	-0.0905875672239566	0.00515612842908169	0.00515612842908169
Gm13589	Gm13589	0.0904874218434154	0.00520589752558055	0.00520589752558055
Cdk11b	Cdk11b	-0.090207917896411	0.00534710296105688	0.00534710296105688
Agfg2	Agfg2	0.0901641519472653	0.00536952355969712	0.00536952355969712
Ccnd2	Ccnd2	-0.0901084554672938	0.00539817852650782	0.00539817852650782
Gpx1	Gpx1	-0.0900460339507201	0.00543045718465862	0.00543045718465862
Pdcd1lg2	Pdcd1lg2	-0.0899778495626341	0.00546591458696475	0.00546591458696475
Rps2	Rps2	-0.0899259255172135	0.00549305604810612	0.00549305604810612
Tpt1	Tpt1	-0.0898947745803579	0.00550939732943662	0.00550939732943662
Camsap2	Camsap2	-0.089887612309102	0.00551316073026607	0.00551316073026607
Srsf5	Srsf5	0.08986037379543	0.00552749431747939	0.00552749431747939
Ston1	Ston1	0.089843176836869	0.00553656107026568	0.00553656107026568
Asprv1	Asprv1	-0.0897562086855472	0.00558261885091852	0.00558261885091852
Arpc3	Arpc3	-0.0897555379304225	0.005582975415935	0.005582975415935
Rplp0	Rplp0	-0.0897231616947046	0.0056002106310545	0.0056002106310545
Acp5	Acp5	0.0893625204420933	0.00579546094157622	0.00579546094157622
Jdp2	Jdp2	0.089295981891708	0.00583214719888514	0.00583214719888514
Lrrc42	Lrrc42	-0.0892376205989495	0.00586449682646699	0.00586449682646699
Cemip2	Cemip2	0.0891428289607378	0.00591738404956083	0.00591738404956083
Jak2	Jak2	-0.0891373933751443	0.00592042970299691	0.00592042970299691
Rap2b	Rap2b	-0.0891129467983562	0.00593414499144438	0.00593414499144438
Pycard	Pycard	0.0890547881391325	0.00596688877945206	0.00596688877945206
Tfb1m	Tfb1m	0.089001572382533	0.00599699199072318	0.00599699199072318
Mboat7	Mboat7	-0.0889669703720631	0.00601663896228973	0.00601663896228973
Zpr1	Zpr1	0.0888695748483015	0.00607225121873835	0.00607225121873835
Rhoa	Rhoa	-0.088855060419645	0.00608057833285623	0.00608057833285623
Mok	Mok	0.0888515515835551	0.00608259293797643	0.00608259293797643
Arhgap22	Arhgap22	0.088848763132058	0.00608419436091197	0.00608419436091197
1700109H08Rik	1700109H08Rik	0.0887421511143629	0.00614570732451315	0.00614570732451315
Mmp20	Mmp20	-0.088708056539132	0.00616549687825451	0.00616549687825451
Tgfb2	Tgfb2	0.0886585707014048	0.00619432192974027	0.00619432192974027
Ttf1	Ttf1	0.0886396693939263	0.00620536370491279	0.00620536370491279
Supt4a	Supt4a	-0.0886370506673314	0.00620689490863418	0.00620689490863418
Lst1	Lst1	-0.088631374221907	0.00621021516670643	0.00621021516670643
2610002M06Rik	2610002M06Rik	-0.0886108169092581	0.00622225288484764	0.00622225288484764
Rnase6	Rnase6	-0.0884313890521314	0.00632821396727697	0.00632821396727697
Srcap	Srcap	-0.0884093079316258	0.00634136539635867	0.00634136539635867
Lsp1	Lsp1	-0.0883165562618763	0.00639687657156199	0.00639687657156199
Ifi209	Ifi209	-0.0882963633112373	0.00640901961403031	0.00640901961403031
Tet3	Tet3	0.0881759455331523	0.0064818638222218	0.0064818638222218
Bmt2	Bmt2	-0.0881738796288234	0.00648312000970651	0.00648312000970651
Tma16	Tma16	0.0881624095348527	0.00649009845789006	0.00649009845789006
Calm2	Calm2	-0.0881459260913227	0.00650013886054942	0.00650013886054942
Gle1	Gle1	0.0880951756293723	0.00653113965713367	0.00653113965713367
Ube2i	Ube2i	-0.0880617624651156	0.00655162242343946	0.00655162242343946
Sft2d1	Sft2d1	-0.0879914215957658	0.00659493105989442	0.00659493105989442
Xaf1	Xaf1	-0.087831804953241	0.0066941612835982	0.0066941612835982
Uap1	Uap1	-0.0876899903005395	0.0067834463935834	0.0067834463935834
Gm15987	Gm15987	0.0876630450454452	0.00680053116209151	0.00680053116209151
Bin1	Bin1	-0.0874425359401075	0.0069418031812355	0.0069418031812355
Cacnb1	Cacnb1	0.0874275817304464	0.00695147841540283	0.00695147841540283
Mpzl3	Mpzl3	-0.08742622257875	0.00695235837310947	0.00695235837310947
Pex11a	Pex11a	0.0874066005844647	0.00696507340763563	0.00696507340763563
Tmem150c	Tmem150c	0.0872515912455198	0.00706625463347251	0.00706625463347251
Hnrnpa1	Hnrnpa1	-0.0872435008951952	0.00707157155202947	0.00707157155202947
Pcyt1a	Pcyt1a	-0.0871822209114023	0.00711196090935999	0.00711196090935999
Gsto1	Gsto1	-0.0871529361950818	0.00713133525173959	0.00713133525173959
Mtx1	Mtx1	0.0870257553245072	0.00721602624116535	0.00721602624116535
Idua	Idua	0.0869230178167533	0.00728509704125063	0.00728509704125063
Tnfaip2	Tnfaip2	0.0868444384199564	0.00733832539324188	0.00733832539324188
Cd82	Cd82	0.0867957068414386	0.00737151009265409	0.00737151009265409
Mylip	Mylip	-0.0866182170403812	0.00749351436713391	0.00749351436713391
Tnfrsf4	Tnfrsf4	-0.0864210015844534	0.00763119561305613	0.00763119561305613
Shoc2	Shoc2	0.0864103386051914	0.0076387038223423	0.0076387038223423
Gm40773	Gm40773	0.0863682776270607	0.00766838507137983	0.00766838507137983
Atp6ap2	Atp6ap2	0.0863012569374161	0.00771589297014593	0.00771589297014593
Irf4	Irf4	0.0862894238437631	0.0077243082080444	0.0077243082080444
Upf3b	Upf3b	0.0862755677158855	0.00773417258651543	0.00773417258651543
C030005K06Rik	C030005K06Rik	0.0862419335823208	0.00775816411429401	0.00775816411429401
Cript	Cript	-0.0861232386573837	0.00784336323458762	0.00784336323458762
Prkag1	Prkag1	0.0861105052765887	0.00785255276786532	0.00785255276786532
Arhgef4	Arhgef4	0.0859725076903931	0.00795276346123283	0.00795276346123283
1700030K09Rik	1700030K09Rik	-0.085885333047305	0.00801665552428229	0.00801665552428229
Agap3	Agap3	0.0858669295446667	0.00803020234352214	0.00803020234352214
Klhdc4	Klhdc4	0.0858350837289601	0.00805369240072077	0.00805369240072077
Pmepa1	Pmepa1	0.0857773591591284	0.00809642771909846	0.00809642771909846
Haspin	Haspin	0.085767210555493	0.00810396196403097	0.00810396196403097
Clk1	Clk1	0.0857366777732367	0.00812666706544504	0.00812666706544504
Txlng	Txlng	0.0857181016938374	0.00814050860037853	0.00814050860037853
Smg6	Smg6	0.0856620304362096	0.00818241666234984	0.00818241666234984
Guf1	Guf1	-0.0856567239054447	0.00818639277010037	0.00818639277010037
9130401M01Rik	9130401M01Rik	-0.0855904460090564	0.0082361994930443	0.0082361994930443
Chka	Chka	0.0855515276992265	0.00826557194727056	0.00826557194727056
Glrx3	Glrx3	0.0854013959321534	0.00837975821517217	0.00837975821517217
1700011B04Rik	1700011B04Rik	-0.085395305676254	0.00838441989352848	0.00838441989352848
Stat2	Stat2	-0.0853910057847834	0.00838771256384302	0.00838771256384302
Cd3g	Cd3g	0.08528879525835	0.00846632168054793	0.00846632168054793
Ppp1r15a	Ppp1r15a	0.0852192692188736	0.00852016871654102	0.00852016871654102
Galnt7	Galnt7	-0.0851951028340341	0.00853895675517487	0.00853895675517487
Unc93b1	Unc93b1	-0.0851090715750669	0.00860614188135185	0.00860614188135185
Zfp760	Zfp760	0.0850100239590767	0.00868407593686482	0.00868407593686482
Tmem158	Tmem158	-0.0849850768583427	0.00870380418647761	0.00870380418647761
Psmb2	Psmb2	-0.0847784632834872	0.00886873808386841	0.00886873808386841
Sp3	Sp3	-0.0847414980118912	0.00889853866254603	0.00889853866254603
Gm35167	Gm35167	-0.0846606136357082	0.00896405753053485	0.00896405753053485
Arhgef12	Arhgef12	0.0845783468140832	0.0090311371168977	0.0090311371168977
Bptf	Bptf	0.0845717246825289	0.0090365561515501	0.0090365561515501
Ap2s1	Ap2s1	-0.0845312231791148	0.0090697625409807	0.0090697625409807
Rps25	Rps25	-0.0844677818044503	0.00912199553990719	0.00912199553990719
4632427E13Rik	4632427E13Rik	0.084450475054857	0.00913629112253971	0.00913629112253971
Zbed5	Zbed5	0.0843741077328932	0.00919961016778832	0.00919961016778832
Polg2	Polg2	0.0843068763860622	0.00925567758834022	0.00925567758834022
Polr2e	Polr2e	-0.0842066994824862	0.00933978471608957	0.00933978471608957
Gramd1b	Gramd1b	0.0839062413915983	0.0095961429044263	0.0095961429044263
Golga4	Golga4	0.0838306633282965	0.00966160596101871	0.00966160596101871
Grk3	Grk3	-0.0837684737451077	0.00971577016499172	0.00971577016499172
Rnf115	Rnf115	0.0837508415786616	0.00973117604187922	0.00973117604187922
Lancl2	Lancl2	-0.0835749017328316	0.00988609594274638	0.00988609594274638
Asf1a	Asf1a	0.0834202488666651	0.0100240798023451	0.0100240798023451
Peli2	Peli2	-0.0834142197259447	0.0100294936161542	0.0100294936161542
Xist	Xist	0.0834079194975713	0.0100351536285449	0.0100351536285449
Frmd8	Frmd8	-0.0833731510481447	0.0100664400976885	0.0100664400976885
Cd38	Cd38	-0.0833415235936086	0.0100949754329355	0.0100949754329355
Gm38115	Gm38115	-0.0832954379961225	0.0101366841284009	0.0101366841284009
Mdm2	Mdm2	-0.0832549332847556	0.0101734683886872	0.0101734683886872
Elob	Elob	-0.083254793227551	0.0101735957868952	0.0101735957868952
Zmynd15	Zmynd15	-0.0830809085101847	0.0103328621061395	0.0103328621061395
Hps4	Hps4	0.0829659996905688	0.0104393226321488	0.0104393226321488
Crybg3	Crybg3	0.082926347102626	0.0104762853865366	0.0104762853865366
Gm14295	Gm14295	-0.0829171360041708	0.0104848882705968	0.0104848882705968
Ostc	Ostc	-0.0827947717936391	0.0105997695070832	0.0105997695070832
Rpl7	Rpl7	-0.0827865476119298	0.0106075306882913	0.0106075306882913
Rnf6	Rnf6	0.0827769044381043	0.0106166374027753	0.0106166374027753
Ska2	Ska2	-0.0826938542540303	0.0106953552151929	0.0106953552151929
Atl3	Atl3	-0.082621288898637	0.0107645588577566	0.0107645588577566
Csf2rb2	Csf2rb2	-0.0825988664129013	0.0107860228174211	0.0107860228174211
Dcun1d3	Dcun1d3	-0.0824873028546369	0.0108933828965819	0.0108933828965819
Sbno2	Sbno2	-0.0824729833864099	0.0109072312785915	0.0109072312785915
Zfp235	Zfp235	0.0824692993574176	0.010910796634786	0.010910796634786
Itgb8	Itgb8	0.0824391102330327	0.010940052263381	0.010940052263381
Rnd1	Rnd1	-0.0824254261356835	0.0109533361355981	0.0109533361355981
9530052E02Rik	9530052E02Rik	0.082399992566972	0.0109780638590104	0.0109780638590104
R74862	R74862	0.08236589850365	0.0110112894149895	0.0110112894149895
Txnrd1	Txnrd1	-0.0822353655528894	0.0111393232357893	0.0111393232357893
Gnb2	Gnb2	-0.0822243512644151	0.01115018681176	0.01115018681176
Klf9	Klf9	0.0821975185009603	0.0111766917476773	0.0111766917476773
Pdia4	Pdia4	0.0821759480735648	0.0111980391329898	0.0111980391329898
Dut	Dut	0.0821657474670118	0.0112081468488614	0.0112081468488614
Htt	Htt	0.0820708966107667	0.0113025219863589	0.0113025219863589
Eps15	Eps15	0.082059917843337	0.0113134910524129	0.0113134910524129
App	App	0.0820560170949765	0.0113173906253967	0.0113173906253967
Anxa3	Anxa3	0.0819935032391057	0.0113800484083986	0.0113800484083986
Gm14207	Gm14207	0.0819534280770808	0.0114203773877957	0.0114203773877957
Slc25a29	Slc25a29	0.0819109939401295	0.0114632183007509	0.0114632183007509
Qpct	Qpct	0.0819086939745096	0.0114655443773324	0.0114655443773324
Pak1	Pak1	0.081846108820125	0.0115290008010007	0.0115290008010007
Mtmr14	Mtmr14	-0.0818229572246126	0.0115525534266373	0.0115525534266373
Dhcr24	Dhcr24	0.0817511317137632	0.01162589460141	0.01162589460141
Fam53b	Fam53b	0.0817241012103576	0.0116536021388162	0.0116536021388162
Gm50107	Gm50107	0.0816460705327374	0.0117339156759127	0.0117339156759127
A530017D24Rik	A530017D24Rik	0.0815679308538297	0.0118148322362147	0.0118148322362147
Sec61a2	Sec61a2	0.0815452861991701	0.0118383737776728	0.0118383737776728
Trim35	Trim35	0.0815202743638225	0.011864424520003	0.011864424520003
Dgcr6	Dgcr6	-0.081517697201646	0.011867111610828	0.011867111610828
Slc7a11	Slc7a11	0.0814754455172258	0.0119112424305312	0.0119112424305312
Yes1	Yes1	0.0814750243443199	0.0119116830653594	0.0119116830653594
Apol7c	Apol7c	-0.0814746929825743	0.011912029749098	0.011912029749098
Phldb1	Phldb1	-0.0814608446535263	0.0119265264071528	0.0119265264071528
Myh9	Myh9	-0.0814242922593506	0.0119648650926585	0.0119648650926585
Gch1	Gch1	-0.0812136839764538	0.012187898019288	0.012187898019288
Trappc3	Trappc3	0.0811860491180216	0.0122174344861151	0.0122174344861151
Ubl4a	Ubl4a	-0.0810606807901704	0.0123522263736384	0.0123522263736384
Psma3	Psma3	0.0810066048567517	0.0124107718856356	0.0124107718856356
Ccl5	Ccl5	0.0809863933738967	0.0124327168378591	0.0124327168378591
H3f3aos	H3f3aos	-0.0809362391581536	0.0124873208849789	0.0124873208849789
Oat	Oat	-0.0809349455411557	0.0124887320761168	0.0124887320761168
Zfp263	Zfp263	0.0808900494224273	0.0125377961537011	0.0125377961537011
Rab13	Rab13	0.0803153959517244	0.0131810131615555	0.0131810131615555
Rpsa	Rpsa	-0.0802474196780981	0.0132589944815205	0.0132589944815205
Tesk1	Tesk1	-0.0802063773832024	0.0133062744687037	0.0133062744687037
Ciita	Ciita	-0.0801906941225025	0.0133243805588912	0.0133243805588912
Zfp637	Zfp637	0.0801518543973815	0.0133693140730328	0.0133693140730328
Tnr	Tnr	0.0800587120906473	0.0134776152628825	0.0134776152628825
Etos1	Etos1	-0.0799720670702767	0.0135790558858776	0.0135790558858776
Spi1	Spi1	-0.0798464497478032	0.0137273196508116	0.0137273196508116
Gm10762	Gm10762	-0.0798182850172002	0.0137607572027904	0.0137607572027904
Hist1h2bj	Hist1h2bj	-0.0798118136924063	0.0137684501862647	0.0137684501862647
Sowahc	Sowahc	0.0797964899386345	0.0137866818858492	0.0137866818858492
Hmgn2	Hmgn2	-0.079767312715716	0.0138214548448271	0.0138214548448271
Gnai2	Gnai2	-0.0797586972849573	0.0138317373565649	0.0138317373565649
Rpl28	Rpl28	-0.0796916305814012	0.0139120122790749	0.0139120122790749
Gm42047	Gm42047	0.0795826428245445	0.0140433403392185	0.0140433403392185
Psmb6	Psmb6	-0.0795692288768667	0.0140595791435937	0.0140595791435937
Tnni2	Tnni2	-0.0795429836853131	0.0140913992005692	0.0140913992005692
Rpl9	Rpl9	-0.0794768626652847	0.0141718467733104	0.0141718467733104
Ttc5	Ttc5	0.0793957889325506	0.0142710388925728	0.0142710388925728
Lockd	Lockd	0.0793694461314709	0.0143034001592847	0.0143034001592847
Cep57	Cep57	0.0793224287179277	0.0143613201589983	0.0143613201589983
Carnmt1	Carnmt1	-0.0793027435924829	0.014385631226072	0.014385631226072
Actn4	Actn4	-0.0792990612702506	0.0143901829037252	0.0143901829037252
Adgre4	Adgre4	-0.0792607277561187	0.0144376419060357	0.0144376419060357
Hist1h4k	Hist1h4k	0.0792427348015054	0.0144599656618714	0.0144599656618714
1110020A21Rik	1110020A21Rik	0.0791942365828045	0.0145202885504815	0.0145202885504815
Wfdc17	Wfdc17	-0.0791352606219273	0.0145939422505446	0.0145939422505446
Tmem87b	Tmem87b	0.0790538749928422	0.0146961228232889	0.0146961228232889
Il15ra	Il15ra	0.0790154498212035	0.0147445844823463	0.0147445844823463
Arg2	Arg2	0.0789578503668198	0.0148174920516255	0.0148174920516255
1810021B22Rik	1810021B22Rik	0.0789084608334956	0.0148802601602542	0.0148802601602542
Sipa1l1	Sipa1l1	-0.078834593157875	0.0149745735500593	0.0149745735500593
Gda	Gda	-0.0786595588213383	0.0152001571693977	0.0152001571693977
Tle4	Tle4	0.0786058931780443	0.0152699170992009	0.0152699170992009
Serpine1	Serpine1	0.0785446946251613	0.015349812375259	0.015349812375259
Sin3b	Sin3b	-0.0784662657715058	0.0154527389504663	0.0154527389504663
Bloc1s6	Bloc1s6	0.0784619197301084	0.0154584601967439	0.0154584601967439
Bckdhb	Bckdhb	0.0783905517815719	0.0155526774959493	0.0155526774959493
Zfp451	Zfp451	0.0783358434858679	0.0156252425704518	0.0156252425704518
Gm44067	Gm44067	-0.0782986500160885	0.0156747456539374	0.0156747456539374
Srm	Srm	0.0782985982434377	0.0156748146572507	0.0156748146572507
Map4k4	Map4k4	-0.078205846645972	0.0157988645112849	0.0157988645112849
Src	Src	0.0781930703528542	0.0158160194363438	0.0158160194363438
Ifi207	Ifi207	-0.0780793966204623	0.0159693724766373	0.0159693724766373
Srgn	Srgn	0.0780278673568904	0.0160393176095022	0.0160393176095022
Gm14966	Gm14966	-0.0780128748715956	0.0160597186430636	0.0160597186430636
Catsperg1	Catsperg1	0.0779895146535563	0.0160915514644802	0.0160915514644802
Uqcr10	Uqcr10	-0.0779625203095672	0.0161284054441962	0.0161284054441962
Nmb	Nmb	0.0779497926737584	0.0161458075071226	0.0161458075071226
Ccng2	Ccng2	0.0779146215684503	0.016193981466853	0.016193981466853
Slc25a4	Slc25a4	0.077826000359202	0.0163159258636657	0.0163159258636657
Klf6	Klf6	0.077825470632184	0.0163166571930955	0.0163166571930955
Clip3	Clip3	0.0776905401165664	0.0165038784054057	0.0165038784054057
Pappa2	Pappa2	0.0776905401165651	0.0165038784054078	0.0165038784054078
Rpl22l1	Rpl22l1	0.0776661815037081	0.0165378769158162	0.0165378769158162
Eif3f	Eif3f	0.0776435322484725	0.0165695446786359	0.0165695446786359
Mlx	Mlx	-0.0776232375218577	0.0165979655384191	0.0165979655384191
Fdps	Fdps	0.0776182448591174	0.016604963841491	0.016604963841491
Txndc17	Txndc17	0.0776039088382282	0.0166250732758672	0.0166250732758672
Idh3a	Idh3a	0.0775836539327234	0.0166535216468317	0.0166535216468317
Psd3	Psd3	0.0775457224731285	0.0167069118642277	0.0167069118642277
Sspo	Sspo	0.0775190378205022	0.0167445615528212	0.0167445615528212
Pgap1	Pgap1	-0.0775083564780864	0.0167596528140288	0.0167596528140288
1700052K11Rik	1700052K11Rik	-0.0775072584020884	0.0167612049193103	0.0167612049193103
Zfp280c	Zfp280c	-0.0775027219668245	0.0167676184021937	0.0167676184021937
Tcn2	Tcn2	-0.0774950392419705	0.0167784849258613	0.0167784849258613
Nemp2	Nemp2	0.077470914920827	0.0168126467414052	0.0168126467414052
March8	March8	0.0774420486329851	0.0168536036316834	0.0168536036316834
P2ry10	P2ry10	-0.0774039953580378	0.0169077290609301	0.0169077290609301
Parp4	Parp4	0.0773909206027308	0.0169263611878696	0.0169263611878696
Mdm4	Mdm4	0.0773355559057459	0.0170054579630778	0.0170054579630778
Fdxr	Fdxr	-0.0773310656500583	0.0170118871411702	0.0170118871411702
Idi2	Idi2	0.0773175757504662	0.0170312148802874	0.0170312148802874
Parp14	Parp14	-0.0772406338418744	0.0171418220928623	0.0171418220928623
Guk1	Guk1	-0.0771717100293774	0.0172414366932053	0.0172414366932053
1700016F12Rik	1700016F12Rik	-0.0771647086453075	0.0172515840017306	0.0172515840017306
Slc10a3	Slc10a3	-0.0771466867804064	0.0172777276727844	0.0172777276727844
H2-Q4	H2-Q4	0.0771410263248406	0.0172859462486905	0.0172859462486905
Serinc5	Serinc5	-0.0771325686922802	0.0172982325039979	0.0172982325039979
Cetn4	Cetn4	0.0769509041049765	0.0175639858710817	0.0175639858710817
Necap2	Necap2	-0.0769285460848572	0.0175969386514925	0.0175969386514925
Tmem134	Tmem134	-0.0768985745867616	0.0176411975719409	0.0176411975719409
Cep44	Cep44	0.0768698221745887	0.0176837477888277	0.0176837477888277
Fosb	Fosb	0.0768468356870524	0.0177178296799895	0.0177178296799895
Gpt	Gpt	0.0768173453497978	0.0177616389383152	0.0177616389383152
4930568A12Rik	4930568A12Rik	0.0767844193978589	0.0178106639123478	0.0178106639123478
Lta	Lta	0.0767647392007949	0.0178400231589622	0.0178400231589622
St7l	St7l	0.0767576783814354	0.0178505669219367	0.0178505669219367
Gls	Gls	-0.0767208532200474	0.0179056455076013	0.0179056455076013
1810062O18Rik	1810062O18Rik	0.0766752563431346	0.0179740496922356	0.0179740496922356
Bcl3	Bcl3	-0.0766204480582173	0.0180565751572651	0.0180565751572651
Rasa4	Rasa4	-0.0765927766100134	0.0180983661041372	0.0180983661041372
Crtc2	Crtc2	0.0765698195450297	0.0181331012920332	0.0181331012920332
Pla2g4f	Pla2g4f	-0.0764922345651189	0.0182509229715645	0.0182509229715645
Tmbim1	Tmbim1	-0.0764310504437619	0.0183443094914977	0.0183443094914977
Map3k14	Map3k14	-0.0764120752442712	0.0183733564285424	0.0183733564285424
Ttc36	Ttc36	-0.0764110435987219	0.0183749368067975	0.0183749368067975
Uggt1	Uggt1	0.0763869782256077	0.0184118362860103	0.0184118362860103
9930022D16Rik	9930022D16Rik	-0.0763622166377673	0.0184498708483732	0.0184498708483732
A230072E10Rik	A230072E10Rik	0.0763220882414554	0.0185116550998895	0.0185116550998895
Tcf4	Tcf4	0.0762879178478201	0.0185644084601397	0.0185644084601397
Gm35339	Gm35339	0.0762712547686052	0.0185901810676084	0.0185901810676084
Cyp51	Cyp51	0.0762425385405131	0.0186346695070693	0.0186346695070693
Zfp598	Zfp598	-0.0761534501030617	0.0187732815777891	0.0187732815777891
Usp24	Usp24	0.0760897396595606	0.0188729596382945	0.0188729596382945
Pkig	Pkig	-0.0760484305425417	0.0189378364285888	0.0189378364285888
Vwce	Vwce	0.0759755171559343	0.0190528235915787	0.0190528235915787
Rab8a	Rab8a	-0.0759230324423755	0.0191359707603419	0.0191359707603419
Hmg20b	Hmg20b	0.0759008201627198	0.0191712550949234	0.0191712550949234
Zfp608	Zfp608	0.0758979904748921	0.0191757541452527	0.0191757541452527
Ptpn1	Ptpn1	-0.0758047574673826	0.0193245058036911	0.0193245058036911
Rbm3	Rbm3	-0.0757753092459319	0.0193716986838468	0.0193716986838468
Hnrnpa2b1	Hnrnpa2b1	0.0757621236815517	0.0193928620621058	0.0193928620621058
Irf1	Irf1	0.0757591482701784	0.0193976405092658	0.0193976405092658
Aff1	Aff1	0.0757273993742716	0.0194486925477288	0.0194486925477288
Rep15	Rep15	0.0756796121570147	0.0195257550782241	0.0195257550782241
Zbp1	Zbp1	-0.0756682979705875	0.0195440394840035	0.0195440394840035
Sh3bp5	Sh3bp5	0.075643179969148	0.0195846850688006	0.0195846850688006
Cd70	Cd70	0.0756227327131954	0.0196178269326949	0.0196178269326949
Arrb1	Arrb1	0.075621871604254	0.0196192237307049	0.0196192237307049
Pigc	Pigc	-0.0754741678266734	0.019860099811195	0.019860099811195
Cyp4v3	Cyp4v3	0.0754732892113557	0.0198615403402928	0.0198615403402928
Rapgef5	Rapgef5	-0.0754686958907545	0.0198690727776155	0.0198690727776155
Kmt5c	Kmt5c	0.0754468266352712	0.0199049696197349	0.0199049696197349
Plin3	Plin3	0.0754397347385327	0.0199166226001096	0.0199166226001096
Prps1	Prps1	-0.0752631091379096	0.0202087675640722	0.0202087675640722
Cchcr1	Cchcr1	0.0751796284246454	0.0203481420249955	0.0203481420249955
Xdh	Xdh	0.0751582429917393	0.0203839802995936	0.0203839802995936
Irf7	Irf7	-0.0751498254887633	0.0203981016438041	0.0203981016438041
Atp2a2	Atp2a2	0.0751044001637141	0.0204744550700371	0.0204744550700371
Galnt2	Galnt2	0.0750991660199563	0.020483268881533	0.020483268881533
Cttnbp2	Cttnbp2	0.0750838178498249	0.0205091328236378	0.0205091328236378
Jaml	Jaml	-0.0750215667253499	0.0206143269779086	0.0206143269779086
Cebpzos	Cebpzos	0.0748996256740583	0.0208217491992533	0.0208217491992533
Arpin	Arpin	-0.074862617586695	0.0208850583175831	0.0208850583175831
Emp3	Emp3	-0.074815480289638	0.0209659378036312	0.0209659378036312
Slx4	Slx4	0.0748137835719413	0.0209688541532189	0.0209688541532189
Usp3	Usp3	0.0746632542493704	0.0212289953921252	0.0212289953921252
Hectd4	Hectd4	0.074648453233089	0.0212547250780507	0.0212547250780507
Ccdc112	Ccdc112	-0.0746390241232019	0.0212711305250743	0.0212711305250743
Gm48065	Gm48065	-0.0746372201062301	0.0212742705388338	0.0212742705388338
Gm34342	Gm34342	0.07461909573421	0.0213058396105655	0.0213058396105655
Pck2	Pck2	0.0745917705911249	0.0213535116076503	0.0213535116076503
Slc3a2	Slc3a2	-0.074505246950112	0.0215050748116996	0.0215050748116996
Rac3	Rac3	-0.0744391453424264	0.0216214940823592	0.0216214940823592
Polr1b	Polr1b	0.0744319964913674	0.0216341175226988	0.0216341175226988
Slc46a1	Slc46a1	0.0742205162843705	0.0220104578000733	0.0220104578000733
Inafm1	Inafm1	0.0741769188613515	0.0220887448151124	0.0220887448151124
H2-Q7	H2-Q7	0.0741699906258443	0.0221012079501391	0.0221012079501391
Tbca	Tbca	-0.0741595355162798	0.0221200271056186	0.0221200271056186
9530018F02Rik	9530018F02Rik	0.074159074040465	0.0221208580808155	0.0221208580808155
Ano6	Ano6	0.0740961915843935	0.0222343437578418	0.0222343437578418
Gm14286	Gm14286	0.074080411487232	0.0222629017471185	0.0222629017471185
Nuak2	Nuak2	-0.0740399419933847	0.022336286914063	0.022336286914063
Bmp2k	Bmp2k	0.0740383994336349	0.0223390882573575	0.0223390882573575
Srrm2	Srrm2	0.0740252537298466	0.0223629736994926	0.0223629736994926
Wdr1	Wdr1	-0.0739996343712429	0.0224095871961107	0.0224095871961107
Golim4	Golim4	0.0739980587998712	0.0224124566420351	0.0224124566420351
Gm48226	Gm48226	0.0739893017970844	0.0224284107936517	0.0224284107936517
Ddx19a	Ddx19a	0.0739789497350013	0.0224472836550259	0.0224472836550259
Dtx3	Dtx3	0.0739443807570194	0.0225104063176984	0.0225104063176984
Uqcrc1	Uqcrc1	-0.0739346151591778	0.0225282660995015	0.0225282660995015
Sulf2	Sulf2	-0.0739308735141233	0.0225351122525874	0.0225351122525874
Lcmt2	Lcmt2	-0.0739158408254926	0.0225626360266722	0.0225626360266722
Gm21781	Gm21781	0.0738702542915234	0.0226462801399008	0.0226462801399008
Thyn1	Thyn1	0.0738551968851746	0.022673967158336	0.022673967158336
Otud1	Otud1	0.0738127520737728	0.0227521712882755	0.0227521712882755
Slc30a9	Slc30a9	-0.0737462830061454	0.0228751100135641	0.0228751100135641
Fgl2	Fgl2	0.0737346784186948	0.0228966324019298	0.0228966324019298
Arid1a	Arid1a	-0.0736413774732556	0.0230703116793919	0.0230703116793919
Scin	Scin	0.0735609492389138	0.0232209440998172	0.0232209440998172
Mrps26	Mrps26	0.0735578106802044	0.0232268394876833	0.0232268394876833
Tnfrsf18	Tnfrsf18	-0.0735039248580437	0.0233282597833193	0.0233282597833193
Tank	Tank	0.0735005950237991	0.0233345395478954	0.0233345395478954
Lyrm4	Lyrm4	0.0734830883726078	0.0233675796066373	0.0233675796066373
Zfand2b	Zfand2b	-0.073420897343185	0.0234852799336306	0.0234852799336306
Gm2396	Gm2396	-0.073392580129226	0.0235390419752528	0.0235390419752528
Gm29666	Gm29666	0.0733798875015375	0.0235631743301119	0.0235631743301119
Abhd5	Abhd5	0.0732608096127035	0.0237906216406417	0.0237906216406417
Arf2	Arf2	-0.0732600743803079	0.0237920318731426	0.0237920318731426
Gm43331	Gm43331	-0.0732429956024018	0.0238248106681179	0.0238248106681179
Zfp668	Zfp668	-0.0732170704318369	0.0238746428279079	0.0238746428279079
Cklf	Cklf	-0.0731941505601916	0.02391877348905	0.02391877348905
Parp10	Parp10	0.0731882188339134	0.0239302061258459	0.0239302061258459
Gm12207	Gm12207	0.0731457292708951	0.0240122377018154	0.0240122377018154
Hist1h2bl	Hist1h2bl	0.073145729270895	0.0240122377018157	0.0240122377018157
Snrpg	Snrpg	-0.073127331893751	0.0240478316701044	0.0240478316701044
Taok3	Taok3	0.0731199999430024	0.0240620297440831	0.0240620297440831
Tmem199	Tmem199	0.0730566513280572	0.0241850047083864	0.0241850047083864
Smpdl3a	Smpdl3a	0.0729938888278792	0.0243073779859602	0.0243073779859602
Csrnp2	Csrnp2	0.0729595731101205	0.0243745125115817	0.0243745125115817
4930426I24Rik	4930426I24Rik	-0.0729581006971205	0.0243773966947822	0.0243773966947822
Pla2g7	Pla2g7	-0.0729329297142319	0.0244267476632109	0.0244267476632109
Thap12	Thap12	0.0729229437414681	0.024446350391923	0.024446350391923
Naa20	Naa20	-0.0728692699208137	0.0245519468754947	0.0245519468754947
Snx10	Snx10	-0.0728389160535669	0.0246118387810612	0.0246118387810612
Fmnl2	Fmnl2	-0.0727811743467237	0.024726119177158	0.024726119177158
Rap2a	Rap2a	-0.0727524122815188	0.0247832150976724	0.0247832150976724
Dennd4a	Dennd4a	0.072724193153305	0.0248393439967542	0.0248393439967542
Thumpd2	Thumpd2	0.0726885504083571	0.0249103958190982	0.0249103958190982
Pakap.1	Pakap.1	0.0726601826637834	0.0249670708514483	0.0249670708514483
Ormdl3	Ormdl3	0.0726332855929104	0.025020910592916	0.025020910592916
Ighm	Ighm	0.0726215787238634	0.025044375508434	0.025044375508434
Zfp770	Zfp770	-0.0725834310379022	0.0251209696777841	0.0251209696777841
Icam5	Icam5	0.0725741753585488	0.0251395840257414	0.0251395840257414
Zfp512	Zfp512	0.0724223794961807	0.0254465700901426	0.0254465700901426
Chpf	Chpf	0.0724109344770438	0.0254698467888748	0.0254698467888748
Hint1	Hint1	0.0724096394792229	0.0254724816929194	0.0254724816929194
Gm27253	Gm27253	-0.0723533817567165	0.0255871756042066	0.0255871756042066
Tns2	Tns2	-0.0723533817567165	0.0255871756042066	0.0255871756042066
Disp1	Disp1	-0.0723533817567163	0.0255871756042071	0.0255871756042071
Zdhhc1	Zdhhc1	-0.0723532615015554	0.0255874212481281	0.0255874212481281
Ppfia3	Ppfia3	-0.0723532013741992	0.0255875440703942	0.0255875440703942
Serpind1	Serpind1	-0.0723532013741992	0.0255875440703942	0.0255875440703942
Ms4a4b	Ms4a4b	-0.0723531813317812	0.0255875850111931	0.0255875850111931
Ccnd1	Ccnd1	-0.0723348175470458	0.0256251206362507	0.0256251206362507
Gm42450	Gm42450	0.0723240311465612	0.0256471902301178	0.0256471902301178
Tti2	Tti2	0.0723121594280306	0.025671499421158	0.025671499421158
Mlh3	Mlh3	0.072297916044951	0.025700691220193	0.025700691220193
Zfp831	Zfp831	0.0722882177905791	0.0257205841829121	0.0257205841829121
Cactin	Cactin	-0.0722822787083106	0.0257327729326087	0.0257327729326087
Mad2l2	Mad2l2	0.0721818007482769	0.0259397406258888	0.0259397406258888
Lsmem2	Lsmem2	-0.0721516478179467	0.0260021302459764	0.0260021302459764
Tmed7	Tmed7	-0.0721414531202124	0.0260232534391104	0.0260232534391104
Creb5	Creb5	-0.0721065425751332	0.026095699572846	0.026095699572846
Izumo4	Izumo4	0.0720890166958656	0.0261321347423726	0.0261321347423726
Kdm4a	Kdm4a	-0.0720856394078121	0.0261391609487193	0.0261391609487193
H2-DMb1	H2-DMb1	-0.0720642354292267	0.0261837283146676	0.0261837283146676
Kif21b	Kif21b	-0.0720492255717721	0.0262150209425828	0.0262150209425828
Sh3bp5l	Sh3bp5l	0.0720489018517758	0.0262156961910421	0.0262156961910421
S100a10	S100a10	-0.0720059147252231	0.0263054965854069	0.0263054965854069
Gsn	Gsn	0.0719822083483471	0.026355132808797	0.026355132808797
Eps8l1	Eps8l1	-0.0719613719123253	0.0263988266726764	0.0263988266726764
Sdhb	Sdhb	-0.0719550405121176	0.0264121159487715	0.0264121159487715
Ppil3	Ppil3	0.0719046884910909	0.0265180077870256	0.0265180077870256
Tomm34	Tomm34	0.0718784807881208	0.0265732681375612	0.0265732681375612
Rab32	Rab32	0.0718485681190264	0.0266364619489683	0.0266364619489683
Taldo1	Taldo1	-0.0718437236413227	0.0266467086265704	0.0266467086265704
Tm4sf5	Tm4sf5	-0.0717435345513207	0.0268593844578425	0.0268593844578425
Chmp4b	Chmp4b	-0.0717135650046708	0.026923285799467	0.026923285799467
Tubb5	Tubb5	0.071703272993705	0.0269452607279718	0.0269452607279718
Birc5	Birc5	-0.0716869839826418	0.026980071714282	0.026980071714282
Zfp933	Zfp933	0.0716796810187128	0.0269956913431918	0.0269956913431918
Cog8	Cog8	0.0716032211626544	0.0271596927132737	0.0271596927132737
Kbtbd2	Kbtbd2	-0.0716029169766765	0.027160346882985	0.027160346882985
R3hdm4	R3hdm4	-0.0715989464003171	0.0271688870846974	0.0271688870846974
Fbxo7	Fbxo7	0.0715835745109601	0.0272019718750874	0.0272019718750874
Upf1	Upf1	0.071519043522355	0.027341240413055	0.027341240413055
Ccm2	Ccm2	-0.0714938150005006	0.0273958545078502	0.0273958545078502
Rabl3	Rabl3	-0.0714878595190423	0.0274087604914117	0.0274087604914117
Btbd6	Btbd6	0.0714262327550399	0.0275426181761094	0.0275426181761094
Gm2a	Gm2a	-0.0714045972570298	0.0275897453413976	0.0275897453413976
Lyst	Lyst	-0.0713578624196575	0.0276917817840863	0.0276917817840863
Heatr6	Heatr6	0.0713316749731189	0.0277490989059049	0.0277490989059049
Acad11	Acad11	0.0713237865339751	0.0277663845362505	0.0277663845362505
Stra6l	Stra6l	-0.0712782020340733	0.0278664537505271	0.0278664537505271
Surf4	Surf4	-0.0712284277994713	0.0279760748708362	0.0279760748708362
Nr4a3	Nr4a3	-0.0712083538848425	0.0280203899041334	0.0280203899041334
Rad51d	Rad51d	0.0711983474482745	0.0280425025969999	0.0280425025969999
Ankrd11	Ankrd11	0.0711965279213886	0.0280465250860849	0.0280465250860849
Cbr3	Cbr3	0.0711705377361789	0.0281040366850095	0.0281040366850095
Trpm7	Trpm7	0.0711454870582487	0.0281595653393999	0.0281595653393999
Insr	Insr	0.0711014884918043	0.0282573234117271	0.0282573234117271
Zfp607b	Zfp607b	0.0710877017181384	0.0282880155259468	0.0282880155259468
Gm20513	Gm20513	-0.0710868603045513	0.0282898896089901	0.0282898896089901
Ier5	Ier5	0.0710771301941227	0.028311569273956	0.028311569273956
Maco1	Maco1	0.0710378407180651	0.0283992556116708	0.0283992556116708
Dpp3	Dpp3	-0.0709786929413305	0.0285317022521161	0.0285317022521161
Cpsf6	Cpsf6	0.0709724148244439	0.0285457916578362	0.0285457916578362
Gm47790	Gm47790	-0.070914268604678	0.0286765684908803	0.0286765684908803
Atp6v0c	Atp6v0c	-0.0708907519537693	0.0287296059749175	0.0287296059749175
Adam23	Adam23	-0.0708095268325903	0.0289134434857187	0.0289134434857187
Proscos	Proscos	0.07080720166098	0.0289187209183915	0.0289187209183915
Hsdl2	Hsdl2	-0.0707917112496106	0.0289539005780293	0.0289539005780293
Avl9	Avl9	0.0707843456052541	0.0289706412999048	0.0289706412999048
Birc3	Birc3	-0.070773915116169	0.0289943620669754	0.0289943620669754
Eif1b	Eif1b	0.0707569828064596	0.0290329046594356	0.0290329046594356
Cryl1	Cryl1	0.0707161482138063	0.029126036591906	0.029126036591906
Gm9803	Gm9803	0.0706969901102922	0.0291698190971048	0.0291698190971048
A530072M11Rik	A530072M11Rik	0.070669830298495	0.0292319850107769	0.0292319850107769
Cnot1	Cnot1	0.0706530784821464	0.0292703848570152	0.0292703848570152
Siah1b	Siah1b	0.070615133895736	0.0293575247321963	0.0293575247321963
Cks1b	Cks1b	0.0705323545378983	0.0295484014371853	0.0295484014371853
Asb2	Asb2	-0.070532244192215	0.0295486565872448	0.0295486565872448
Kazn	Kazn	0.0705123334312493	0.0295947268127281	0.0295947268127281
Rbm47	Rbm47	0.0705091388220443	0.029602124351872	0.029602124351872
Bdkrb2	Bdkrb2	0.0704526337312297	0.0297332319922396	0.0297332319922396
Gxylt1	Gxylt1	0.0704018533558531	0.0298514816937881	0.0298514816937881
Tmem123	Tmem123	-0.0703964219854955	0.0298641533168903	0.0298641533168903
Anpep	Anpep	-0.0703457375675652	0.0299826250042631	0.0299826250042631
Slc25a11	Slc25a11	-0.0702543654932703	0.0301972207067726	0.0301972207067726
Gca	Gca	-0.070245253903891	0.0302186921881738	0.0302186921881738
Arl4a	Arl4a	0.0702422898835918	0.0302256797316974	0.0302256797316974
Myd88	Myd88	-0.070193952375655	0.030339828997253	0.030339828997253
Pik3r4	Pik3r4	0.070183628606474	0.0303642564942068	0.0303642564942068
Amd1	Amd1	0.0701791283772313	0.0303749099510512	0.0303749099510512
4932438A13Rik	4932438A13Rik	-0.0701452232875584	0.0304552770704786	0.0304552770704786
Nfxl1	Nfxl1	-0.0701404387309666	0.0304666328413432	0.0304666328413432
Tor2a	Tor2a	0.0701081449326123	0.0305433746586409	0.0305433746586409
Dalrd3	Dalrd3	0.0701069360005359	0.0305462507371984	0.0305462507371984
Il13ra1	Il13ra1	-0.0700716193027194	0.0306303725619299	0.0306303725619299
Myh7	Myh7	0.0700680507921704	0.0306388835354465	0.0306388835354465
Tceanc	Tceanc	-0.0700192637208989	0.0307554452495601	0.0307554452495601
Kpna4	Kpna4	0.070006597839462	0.0307857685668162	0.0307857685668162
B930036N10Rik	B930036N10Rik	0.0699960052974903	0.0308111477896011	0.0308111477896011
Prpf38b	Prpf38b	0.0699673976652489	0.0308797799493035	0.0308797799493035
E4f1	E4f1	-0.0699391976650847	0.0309475623735679	0.0309475623735679
Tmcc2	Tmcc2	0.0698843542849036	0.0310797508836919	0.0310797508836919
Nubp2	Nubp2	-0.0698757302146129	0.0311005813637755	0.0311005813637755
Lpin2	Lpin2	0.0698653383211527	0.0311256977152168	0.0311256977152168
Kcnip3	Kcnip3	0.06983483543532	0.031199521081404	0.031199521081404
Actr5	Actr5	0.0698330533477514	0.0312038387404641	0.0312038387404641
Mettl16	Mettl16	0.0697809505679912	0.0313303003330335	0.0313303003330335
Plcg1	Plcg1	-0.0697603284593585	0.031380474548347	0.031380474548347
Naca	Naca	0.0696921679771841	0.0315468010365795	0.0315468010365795
Cdo1	Cdo1	0.0696649172619672	0.0316135096830609	0.0316135096830609
4930578M01Rik	4930578M01Rik	0.0696462806051834	0.0316592009818347	0.0316592009818347
Hspb11	Hspb11	-0.0696387957062718	0.0316775675393995	0.0316775675393995
Fndc5	Fndc5	0.0696091092977135	0.0317505023670036	0.0317505023670036
Rundc1	Rundc1	0.0695996263725236	0.0317738306955996	0.0317738306955996
Zfp945	Zfp945	0.0695638999601438	0.0318618507447282	0.0318618507447282
Papss1	Papss1	0.0695408224054426	0.0319188183752318	0.0319188183752318
Romo1	Romo1	-0.069518965010485	0.0319728543701742	0.0319728543701742
Gpatch1	Gpatch1	-0.0695066190053862	0.0320034108315353	0.0320034108315353
2610044O15Rik8	2610044O15Rik8	-0.0694965335468943	0.0320283909657409	0.0320283909657409
Cdkn2aipnl	Cdkn2aipnl	0.0694817046376448	0.0320651502029265	0.0320651502029265
Gm10138	Gm10138	0.069440194971623	0.0321682401383467	0.0321682401383467
Dusp5	Dusp5	-0.0694329429033046	0.0321862798382424	0.0321862798382424
Itgb7	Itgb7	-0.0694300965268498	0.0321933626352884	0.0321933626352884
Gm43330	Gm43330	0.0694157653496341	0.0322290439648016	0.0322290439648016
Smg9	Smg9	-0.0693990117347646	0.0322707994977143	0.0322707994977143
Zfp850	Zfp850	0.069386900783076	0.0323010127956565	0.0323010127956565
Myh10	Myh10	0.0693846603095433	0.0323066047763215	0.0323066047763215
Adcy3	Adcy3	0.0693726787575073	0.032336523498557	0.032336523498557
Tcea1	Tcea1	-0.0693720016169723	0.0323382150703099	0.0323382150703099
Dock10	Dock10	0.0693718039736956	0.0323387088192888	0.0323387088192888
Fam32a	Fam32a	-0.0693348517852503	0.0324311355152044	0.0324311355152044
Il1rn	Il1rn	-0.0692327437892393	0.0326877088323091	0.0326877088323091
Gm50240	Gm50240	-0.0692148220015334	0.0327329206397048	0.0327329206397048
Zfp74	Zfp74	-0.0691892588690834	0.0327975019987984	0.0327975019987984
Gal3st2	Gal3st2	0.0691502523546971	0.0328962559202908	0.0328962559202908
Rcbtb1	Rcbtb1	0.0691445528204477	0.0329107068572992	0.0329107068572992
Pigz	Pigz	-0.069125973679618	0.0329578511915703	0.0329578511915703
Ccdc127	Ccdc127	0.069119262222444	0.0329748956149595	0.0329748956149595
Rnf144b	Rnf144b	0.0691105292925224	0.0329970850514076	0.0329970850514076
Tpcn2	Tpcn2	-0.069095151131198	0.0330361903297037	0.0330361903297037
Gpr65	Gpr65	-0.069079244202506	0.0330766818818455	0.0330766818818455
Trim21	Trim21	-0.069061115390162	0.0331228810084603	0.0331228810084603
Kdm2b	Kdm2b	0.0690480267597011	0.0331562700959364	0.0331562700959364
Suco	Suco	0.0690248846793795	0.0332153759083341	0.0332153759083341
Ost4	Ost4	-0.0689814864365845	0.033326459511755	0.033326459511755
Sdhd	Sdhd	-0.0689732072681196	0.0333476871587882	0.0333476871587882
Tnnt2	Tnnt2	0.068936275191485	0.0334425211171215	0.0334425211171215
Wrap53	Wrap53	0.06892647539582	0.0334677236096388	0.0334677236096388
Slc6a13	Slc6a13	0.068907786438179	0.0335158316547549	0.0335158316547549
Cog6	Cog6	0.0688701336024866	0.03361293481228	0.03361293481228
Plcl1	Plcl1	-0.068857497665765	0.0336455755113705	0.0336455755113705
C030014I23Rik	C030014I23Rik	0.0687721321563429	0.0338667985038473	0.0338667985038473
Zc3h12a	Zc3h12a	-0.0687697433369456	0.0338730068987963	0.0338730068987963
Ddx59	Ddx59	-0.0687432613105139	0.0339418971703157	0.0339418971703157
Cdc42	Cdc42	-0.0687376221958103	0.0339565821826409	0.0339565821826409
0610010K14Rik	0610010K14Rik	-0.0687293155566388	0.0339782236648717	0.0339782236648717
Eef1a1	Eef1a1	-0.068706418865517	0.0340379379112364	0.0340379379112364
Minpp1	Minpp1	0.0687054971266115	0.0340403436674762	0.0340403436674762
Vsx1	Vsx1	-0.0686892082094114	0.0340828820029268	0.0340828820029268
Asb7	Asb7	0.0686864028096274	0.034090212852497	0.034090212852497
Styx	Styx	0.0686762015404041	0.0341168813493616	0.0341168813493616
Ube2b	Ube2b	-0.0686429043074598	0.0342040520125096	0.0342040520125096
Plxdc1	Plxdc1	-0.0686125191878147	0.0342837646685089	0.0342837646685089
Gm19684	Gm19684	0.0685736873163779	0.0343858672960155	0.0343858672960155
H2-Ob	H2-Ob	-0.0685692761347515	0.0343974822325355	0.0343974822325355
Tmem91	Tmem91	-0.0685686594213217	0.0343991063469184	0.0343991063469184
Gm12159	Gm12159	-0.0685275730744715	0.0345074546656847	0.0345074546656847
Rrp15	Rrp15	-0.0685262975813812	0.0345108229066616	0.0345108229066616
Stmn2	Stmn2	0.0685151672771918	0.0345402270077866	0.0345402270077866
Ndnf	Ndnf	0.068470955559757	0.0346572368816933	0.0346572368816933
Phkg2	Phkg2	-0.0684637129306871	0.0346764372706576	0.0346764372706576
Plekha1	Plekha1	-0.0684613231884222	0.0346827745265227	0.0346827745265227
Knstrn	Knstrn	0.0684321660743585	0.0347601746061599	0.0347601746061599
Gm16740	Gm16740	0.068384570018275	0.0348868388893047	0.0348868388893047
Carmil3	Carmil3	0.0683503078499978	0.0349782619588027	0.0349782619588027
Sdcbp	Sdcbp	-0.0683383315378608	0.0350102669488443	0.0350102669488443
Rdh10	Rdh10	0.0682951907458394	0.0351257615629361	0.0351257615629361
Ulk2	Ulk2	-0.0682660607046957	0.0352039307367702	0.0352039307367702
Rnf43	Rnf43	-0.0682416735499474	0.0352694865413498	0.0352694865413498
B230217C12Rik	B230217C12Rik	0.0681925151938685	0.0354019467324589	0.0354019467324589
Selenow	Selenow	0.0681685504228482	0.0354666747911035	0.0354666747911035
Txnrd3	Txnrd3	0.0681620625877764	0.0354842155519826	0.0354842155519826
Comt	Comt	0.0681437773212628	0.0355336920726372	0.0355336920726372
Vkorc1l1	Vkorc1l1	-0.0681388309785647	0.0355470860470462	0.0355470860470462
Snrpd3	Snrpd3	-0.0681314599002548	0.0355670538309147	0.0355670538309147
Ap1s1	Ap1s1	-0.0681129412510864	0.0356172618343014	0.0356172618343014
Dnajb14	Dnajb14	-0.0680596353266102	0.0357621226479276	0.0357621226479276
Use1	Use1	-0.0680432767101636	0.0358066782757548	0.0358066782757548
Fancl	Fancl	-0.0680332482999466	0.0358340158145283	0.0358340158145283
Pbld1	Pbld1	-0.0680098787798593	0.0358977903100515	0.0358977903100515
Ccnl1	Ccnl1	-0.0679949615206693	0.0359385494287993	0.0359385494287993
Yipf2	Yipf2	0.0679890837212767	0.0359546204299302	0.0359546204299302
H3f3b	H3f3b	0.0679859622635098	0.0359631575654021	0.0359631575654021
Zfp729b	Zfp729b	0.0679402004980337	0.0360885134729806	0.0360885134729806
Mrs2	Mrs2	0.0679202847635046	0.036143184995566	0.036143184995566
Rnf227	Rnf227	0.0679097176248698	0.036172221907244	0.036172221907244
Adprh	Adprh	0.0678913173239792	0.0362228305597352	0.0362228305597352
Nup155	Nup155	0.0678898669545228	0.0362268222534121	0.0362268222534121
Atp6v1a	Atp6v1a	-0.06788151467152	0.0362498166169827	0.0362498166169827
Gm5602	Gm5602	-0.067873017930842	0.0362732214254237	0.0362732214254237
Atp5mpl	Atp5mpl	-0.0678710034616212	0.0362787722934981	0.0362787722934981
Psma7	Psma7	-0.0678682938421353	0.0362862397875449	0.0362862397875449
Prkcd	Prkcd	-0.0678672942099258	0.036288995024034	0.036288995024034
Ep300	Ep300	-0.0678670958758864	0.0362895417034369	0.0362895417034369
Stk38	Stk38	0.0678647473388586	0.0362960156425813	0.0362960156425813
Tchh	Tchh	0.0678291580929401	0.0363942407359567	0.0363942407359567
Gm9895	Gm9895	-0.0678090060468889	0.0364499599163798	0.0364499599163798
Dnase2a	Dnase2a	0.0677349444323325	0.0366553596936147	0.0366553596936147
mt-Co3	mt-Co3	0.0677260759381358	0.0366800211274314	0.0366800211274314
Dhx30	Dhx30	0.067724210252881	0.0366852110055493	0.0366852110055493
Gm33370	Gm33370	0.0677079829230887	0.0367303777977899	0.0367303777977899
Cnot7	Cnot7	0.0677073454615548	0.0367321530591987	0.0367321530591987
Gm50071	Gm50071	-0.0676746897156451	0.0368231934511733	0.0368231934511733
Ampd2	Ampd2	-0.0676727070538944	0.0368287270530288	0.0368287270530288
Gm43305	Gm43305	-0.0676713212212299	0.0368325953269084	0.0368325953269084
B4galt7	B4galt7	-0.067641194983696	0.0369167721094294	0.0369167721094294
Ranbp6	Ranbp6	0.0676396003232079	0.0369212323612214	0.0369212323612214
Fam50a	Fam50a	-0.0676213599956628	0.0369722830056688	0.0369722830056688
4833417C18Rik	4833417C18Rik	0.0676151780414835	0.0369895985401605	0.0369895985401605
Ier2	Ier2	0.0676022013549844	0.037025968416685	0.037025968416685
Sh3glb2	Sh3glb2	0.0675805540135416	0.0370867072762033	0.0370867072762033
Kcnab1	Kcnab1	0.0675661355068931	0.0371272102014499	0.0371272102014499
Syne2	Syne2	0.0675653277319582	0.0371294804281745	0.0371294804281745
Stub1	Stub1	0.0675459681498173	0.0371839252559289	0.0371839252559289
Mob1b	Mob1b	0.067543072821544	0.0371920735993552	0.0371920735993552
Chp1	Chp1	-0.0675084023567722	0.0372897649010436	0.0372897649010436
Clasrp	Clasrp	0.0674766628779293	0.0373793886581919	0.0373793886581919
Snhg9	Snhg9	0.0674414933569116	0.0374789116576344	0.0374789116576344
Rasal1	Rasal1	0.0674004023527825	0.0375954764346846	0.0375954764346846
Aurkaip1	Aurkaip1	-0.0673668639969679	0.0376908444044465	0.0376908444044465
Cd69	Cd69	0.0673599720553258	0.0377104674129755	0.0377104674129755
Cit	Cit	0.0673563332591337	0.0377208314372591	0.0377208314372591
Smad7	Smad7	0.0673557459197682	0.037722504524801	0.037722504524801
E430018J23Rik	E430018J23Rik	-0.0673504527684139	0.0377375853732675	0.0377375853732675
Map3k3	Map3k3	-0.0673180768271674	0.037829939969406	0.037829939969406
Gprc5d	Gprc5d	-0.0672992106459368	0.0378838455148364	0.0378838455148364
Polr2g	Polr2g	0.0672689328228225	0.0379704934120197	0.0379704934120197
Tsen2	Tsen2	0.067265607322953	0.0379800204468796	0.0379800204468796
Plcb4	Plcb4	-0.0672009105003887	0.0381657709405544	0.0381657709405544
Fabp4	Fabp4	-0.0671888568152533	0.0382004632656607	0.0382004632656607
Zc3h12d	Zc3h12d	-0.0671707894175098	0.0382525140970946	0.0382525140970946
Sod1	Sod1	0.0671390869765939	0.0383439919749737	0.0383439919749737
Cep76	Cep76	0.0670891485376423	0.0384884666786829	0.0384884666786829
Rps29	Rps29	-0.0670742777202163	0.0385315779458555	0.0385315779458555
Klf7	Klf7	0.0670693751532015	0.0385457997188352	0.0385457997188352
Ccdc90b	Ccdc90b	0.0670555747706545	0.038585856930925	0.038585856930925
Aaas	Aaas	0.0670548446647777	0.0385879771313611	0.0385879771313611
Ddx55	Ddx55	0.0670479527148335	0.038607995969914	0.038607995969914
Gm11464	Gm11464	0.0670051192317138	0.0387326107573655	0.0387326107573655
Ccl25	Ccl25	0.0669990622844223	0.0387502596467772	0.0387502596467772
Nkapd1	Nkapd1	0.0669886234009502	0.038780692745576	0.038780692745576
Nicn1	Nicn1	0.0669659784232648	0.0388467806996503	0.0388467806996503
Frg2f1	Frg2f1	0.0669618446578631	0.0388588551411248	0.0388588551411248
Rsbn1l	Rsbn1l	0.0669456646027698	0.0389061465767668	0.0389061465767668
Impad1	Impad1	-0.0669456328079582	0.0389062395554045	0.0389062395554045
Iah1	Iah1	-0.0668993412286975	0.03904181161469	0.03904181161469
Cab39l	Cab39l	0.0668550918314958	0.0391717771061765	0.0391717771061765
Cdk6	Cdk6	0.0668432986652036	0.03920647681723	0.03920647681723
Myadm	Myadm	-0.0668125520559912	0.0392970668974464	0.0392970668974464
Gzf1	Gzf1	0.0667735393723983	0.0394122670347651	0.0394122670347651
Bag5	Bag5	0.0667479002528832	0.0394881322928698	0.0394881322928698
Prmt2	Prmt2	0.0666972907918132	0.0396382472369847	0.0396382472369847
Ehbp1l1	Ehbp1l1	-0.0666967705366829	0.0396397928961281	0.0396397928961281
Inpp5b	Inpp5b	0.0666941811590999	0.0396474866028141	0.0396474866028141
Zfp384	Zfp384	0.0666568652324139	0.0397585024046023	0.0397585024046023
Retreg1	Retreg1	0.066650609043825	0.0397771404749749	0.0397771404749749
Vav3	Vav3	-0.0666026150559165	0.0399203677126532	0.0399203677126532
Nrbp2	Nrbp2	0.0665428908724663	0.040099210922322	0.040099210922322
Herpud1	Herpud1	-0.0665252969452965	0.040152024896127	0.040152024896127
Gm26782	Gm26782	0.0664889791355556	0.0402612310947328	0.0402612310947328
Dr1	Dr1	-0.06643703773036	0.0404178537990819	0.0404178537990819
Arf5	Arf5	-0.0664369216279168	0.0404182044681768	0.0404182044681768
Krit1	Krit1	0.0664204677019629	0.0404679270070622	0.0404679270070622
Smagp	Smagp	0.0663874882677352	0.0405677443164972	0.0405677443164972
Capn12	Capn12	0.0663746476445889	0.0406066647542005	0.0406066647542005
Clptm1	Clptm1	-0.0663405920153419	0.0407100418040184	0.0407100418040184
Gpm6b	Gpm6b	-0.0663256107261187	0.0407555885177893	0.0407555885177893
Cyc1	Cyc1	-0.0663011552299054	0.0408300317410084	0.0408300317410084
Ostf1	Ostf1	-0.0662784317856797	0.0408993056366544	0.0408993056366544
Ccdc34	Ccdc34	0.0662756783465848	0.0409077064253366	0.0409077064253366
Jmy	Jmy	0.0662680538028041	0.0409309766546119	0.0409309766546119
Dclre1b	Dclre1b	0.0662653391190865	0.0409392646157107	0.0409392646157107
Txndc11	Txndc11	-0.0662421431539503	0.0410101400809817	0.0410101400809817
Mkrn1	Mkrn1	-0.0661812809656077	0.0411965986479624	0.0411965986479624
Coro1a	Coro1a	-0.066108280623647	0.0414211891642842	0.0414211891642842
Tm7sf2	Tm7sf2	0.0661080584781749	0.0414218741867486	0.0414218741867486
Gabpa	Gabpa	0.0661036485159625	0.0414354750204378	0.0414354750204378
Cd300a	Cd300a	-0.0660784857338487	0.0415131522104709	0.0415131522104709
Prdm16	Prdm16	0.0660594118510263	0.0415721150422446	0.0415721150422446
Gpr137b	Gpr137b	-0.0660379832398106	0.0416384414449658	0.0416384414449658
Rpgrip1l	Rpgrip1l	0.0659994388451824	0.0417579702315171	0.0417579702315171
Epc1	Epc1	0.0659612197100092	0.0418767765767458	0.0418767765767458
Exog	Exog	0.06587657984364	0.0421409014420895	0.0421409014420895
Usf1	Usf1	0.0658744528697362	0.0421475569046929	0.0421475569046929
Eprs	Eprs	0.0658496376457424	0.0422252712570534	0.0422252712570534
Entpd7	Entpd7	-0.0658318516586748	0.042281046439614	0.042281046439614
Aar2	Aar2	-0.0657666769118088	0.0424859604026393	0.0424859604026393
Selenoo	Selenoo	0.0657575772150734	0.0425146370938758	0.0425146370938758
Rps24	Rps24	-0.0656936122238742	0.0427166773039422	0.0427166773039422
Psmb9	Psmb9	-0.0656669519229954	0.0428011256955554	0.0428011256955554
Zfp644	Zfp644	0.0656605065447688	0.0428215630275826	0.0428215630275826
Creb3l3	Creb3l3	-0.0656266184235146	0.0429291527577302	0.0429291527577302
Sirt5	Sirt5	0.0656234912981536	0.0429390924019755	0.0429390924019755
Dctpp1	Dctpp1	-0.0656028833818638	0.0430046437539811	0.0430046437539811
Ccdc163	Ccdc163	-0.0655916059037179	0.0430405518212676	0.0430405518212676
Zfp12	Zfp12	-0.0655603918463421	0.0431400709300179	0.0431400709300179
Fas	Fas	0.0655565687812626	0.0431522732622394	0.0431522732622394
Gm42939	Gm42939	0.0655550774305825	0.043157034095366	0.043157034095366
Anxa1	Anxa1	0.0655337094849121	0.0432252955861274	0.0432252955861274
Cox6b1	Cox6b1	-0.0654785074278839	0.0434020644143009	0.0434020644143009
Vma21	Vma21	-0.0653737652667885	0.0437391476442387	0.0437391476442387
Snrnp27	Snrnp27	0.0653595228893139	0.043785152769161	0.043785152769161
Gm29155	Gm29155	0.0653423748000246	0.0438405979261441	0.0438405979261441
Ifi214	Ifi214	-0.0653065047190591	0.0439567685840654	0.0439567685840654
Ccdc69	Ccdc69	0.0652774785563678	0.0440509640285798	0.0440509640285798
Commd3	Commd3	0.0652751813872803	0.0440584260407613	0.0440584260407613
F2	F2	0.0652566236519934	0.044118747160932	0.044118747160932
B3gnt2	B3gnt2	0.0652112618210889	0.044266486900794	0.044266486900794
Msc	Msc	0.0651908825559683	0.0443329960752974	0.0443329960752974
Gm26535	Gm26535	-0.0651755568374046	0.0443830680924008	0.0443830680924008
Gm35154	Gm35154	-0.0651493739568597	0.044468722743735	0.044468722743735
F730043M19Rik	F730043M19Rik	0.0651436523982345	0.0444874587742582	0.0444874587742582
Cotl1	Cotl1	-0.0651411507559308	0.0444956528352074	0.0444956528352074
Polr3gl	Polr3gl	-0.0650952433057969	0.0446462473193402	0.0446462473193402
Gm43260	Gm43260	-0.0650922652009732	0.0446560314836792	0.0446560314836792
Rnf141	Rnf141	0.0650645414099099	0.0447472009724747	0.0447472009724747
Cxcl16	Cxcl16	-0.0650572158181439	0.0447713172936578	0.0447713172936578
Lgals8	Lgals8	-0.0650388167795476	0.0448319363896158	0.0448319363896158
A630072M18Rik	A630072M18Rik	0.065027020025258	0.0448708393683208	0.0448708393683208
Gm35572	Gm35572	-0.0650100752052934	0.0449267692182589	0.0449267692182589
Il12b	Il12b	-0.0649983742255515	0.0449654249507803	0.0449654249507803
Ccdc91	Ccdc91	0.0649867140281401	0.0450039738062804	0.0450039738062804
Ggta1	Ggta1	-0.0649615987551904	0.0450870999343282	0.0450870999343282
Usp9x	Usp9x	-0.0649611045310446	0.0450887370053795	0.0450887370053795
St5	St5	0.0649552158888652	0.0451082464295861	0.0451082464295861
Mrpl48	Mrpl48	-0.064952254002605	0.0451180620218359	0.0451180620218359
mt-Cytb	mt-Cytb	0.0649427533689277	0.0451495589387309	0.0451495589387309
Golgb1	Golgb1	0.064922566049597	0.0452165462734499	0.0452165462734499
Aktip	Aktip	-0.0648943934577909	0.0453101708568646	0.0453101708568646
Pi4kb	Pi4kb	-0.0648550983728769	0.0454410307105823	0.0454410307105823
Kif5c	Kif5c	0.064827867911835	0.0455318995776676	0.0455318995776676
Lzic	Lzic	-0.0647842637923531	0.0456777262376795	0.0456777262376795
Hsd3b7	Hsd3b7	0.0647667031393308	0.0457365657703112	0.0457365657703112
Med28	Med28	-0.064747126225601	0.0458022362222562	0.0458022362222562
Arpc1a	Arpc1a	-0.0647119647530789	0.0459203839808952	0.0459203839808952
Cd247	Cd247	0.0646612118290086	0.0460913732303362	0.0460913732303362
Uimc1	Uimc1	-0.0646570726235929	0.0461053420094185	0.0461053420094185
Ubr2	Ubr2	0.0646429141343179	0.0461531502708266	0.0461531502708266
Keap1	Keap1	0.0646273558366925	0.0462057332530324	0.0462057332530324
Tent2	Tent2	-0.0646212906939197	0.0462262454911547	0.0462262454911547
D930030I03Rik	D930030I03Rik	0.0646148070713002	0.0462481814883306	0.0462481814883306
Prkg1	Prkg1	-0.0646067722855124	0.0462753776665898	0.0462753776665898
Nfe2l3	Nfe2l3	0.0645978382126955	0.0463056335397147	0.0463056335397147
Tnfsf15	Tnfsf15	0.0645963783518112	0.0463105790427256	0.0463105790427256
Ncaph	Ncaph	0.0645706144677407	0.0463979312451431	0.0463979312451431
Atp5d	Atp5d	-0.0645680708335123	0.0464065629191384	0.0464065629191384
Srxn1	Srxn1	0.0645481594082096	0.0464741778226738	0.0464741778226738
Ankrd50	Ankrd50	0.0645467109719978	0.0464790996283976	0.0464790996283976
Ankrd66	Ankrd66	0.0645182590824974	0.0465758683853357	0.0465758683853357
Gm43703	Gm43703	0.0644832328832134	0.0466952297202999	0.0466952297202999
Gse1	Gse1	-0.0644798067813295	0.0467069188851755	0.0467069188851755
Selplg	Selplg	-0.0644762627451991	0.046719013004691	0.046719013004691
Naa60	Naa60	0.0644552203517943	0.046790874945724	0.046790874945724
Aars	Aars	-0.0644191793862399	0.046914174297216	0.046914174297216
Ckm	Ckm	0.0644017936609707	0.0469737499260593	0.0469737499260593
Ssr4	Ssr4	-0.0643488820709844	0.047155453084717	0.047155453084717
Leng9	Leng9	-0.0643487524053554	0.04715589909213	0.04715589909213
Mtrf1	Mtrf1	-0.0643378288842224	0.0471934851591629	0.0471934851591629
Tctex1d2	Tctex1d2	-0.0643238598604358	0.0472415869607093	0.0472415869607093
Psat1	Psat1	0.064309490383428	0.04729111065663	0.04729111065663
2410004B18Rik	2410004B18Rik	0.0642442787296547	0.0475164075488445	0.0475164075488445
Ric3	Ric3	0.0642276098756152	0.0475741404123447	0.0475741404123447
Ptpn22	Ptpn22	0.0641930253265996	0.0476941124208653	0.0476941124208653
Dhodh	Dhodh	0.0641710683813182	0.0477704116222979	0.0477704116222979
Igsf8	Igsf8	0.0641612277761923	0.0478046404212515	0.0478046404212515
Gm49041	Gm49041	0.0641585043737658	0.047814116928657	0.047814116928657
Ifit2	Ifit2	-0.0641248064579945	0.0479315046150255	0.0479315046150255
Hmces	Hmces	-0.0641072518571934	0.0479927523188841	0.0479927523188841
Mrps28	Mrps28	-0.0641067990428014	0.0479943330488933	0.0479943330488933
Snx30	Snx30	0.0640103697884507	0.0483319545280239	0.0483319545280239
Tnni1	Tnni1	-0.0640012835837541	0.0483638698979253	0.0483638698979253
Cav2	Cav2	0.0639945419177376	0.0483875614760088	0.0483875614760088
Zfhx3	Zfhx3	0.0639929931207412	0.0483930056364887	0.0483930056364887
Mterf1b	Mterf1b	0.0639928660932263	0.0483934521723987	0.0483934521723987
Clec3b	Clec3b	0.0639928660932262	0.0483934521723987	0.0483934521723987
Mief2	Mief2	0.0639702062141785	0.0484731630492931	0.0484731630492931
Nudt4	Nudt4	0.0639696142635522	0.0484752468344389	0.0484752468344389
AY074887	AY074887	-0.0639613567843797	0.0485043226531764	0.0485043226531764
Trim23	Trim23	0.0639476419749591	0.0485526468601535	0.0485526468601535
Sltm	Sltm	0.0639433870058399	0.048567647469349	0.048567647469349
Cep85l	Cep85l	-0.0638882618469738	0.0487623390479799	0.0487623390479799
9930111J21Rik2	9930111J21Rik2	-0.0638699725241437	0.0488270778161427	0.0488270778161427
Nedd8	Nedd8	-0.0638260108144854	0.0489829839505487	0.0489829839505487
Tbc1d1	Tbc1d1	0.0637565439466946	0.0492301920902952	0.0492301920902952
Gm15890	Gm15890	-0.0637253626556903	0.0493414947428508	0.0493414947428508
Ifit3	Ifit3	-0.0637159655228777	0.0493750794276605	0.0493750794276605
Plekhg5	Plekhg5	0.0637131029874261	0.0493853137300068	0.0493853137300068
Il23r	Il23r	0.0636734039117419	0.0495274314593508	0.0495274314593508
Prcp	Prcp	0.0636703029328734	0.0495385469839152	0.0495385469839152
Gng5	Gng5	-0.0636168817294637	0.0497303646753066	0.0497303646753066
Adgrg6	Adgrg6	-0.0635948264118938	0.0498097391317292	0.0498097391317292
Arpc5	Arpc5	-0.0635879842914961	0.0498343846528001	0.0498343846528001
Ppdpf	Ppdpf	-0.0635827936880282	0.0498530881703911	0.0498530881703911
BC035044	BC035044	-0.0635658928741115	0.0499140283015499	0.0499140283015499
Preb	Preb	-0.0635513023352667	0.0499666883003049	0.0499666883003049
Cope	Cope	-0.0635474789459129	0.0499804953190851	0.0499804953190851
Hmga2	Hmga2	0.0635024993032399	0.0501431656663956	0.0501431656663956
Aspscr1	Aspscr1	0.0634994133047944	0.0501543425049345	0.0501543425049345
Efnb2	Efnb2	0.0634968366021254	0.0501636763782559	0.0501636763782559
Smyd4	Smyd4	0.0634434827673791	0.0503572727716018	0.0503572727716018
1190007I07Rik	1190007I07Rik	0.0634434668209864	0.0503573307270042	0.0503573307270042
Vsig10	Vsig10	0.0634426514416318	0.0503602942075553	0.0503602942075553
Wbp11	Wbp11	-0.0634363024875789	0.0503833743507472	0.0503833743507472
Hnrnph1	Hnrnph1	0.0634054828756679	0.0504955376594816	0.0504955376594816
Clec2d	Clec2d	0.0634006868225391	0.0505130109372375	0.0505130109372375
Anxa4	Anxa4	-0.0633988035715053	0.0505198734969395	0.0505198734969395
Abcd3	Abcd3	0.0633824355418317	0.0505795513901068	0.0505795513901068
Tgfbr1	Tgfbr1	0.0633485805027218	0.0507031741202919	0.0507031741202919
Ccdc47	Ccdc47	0.063323644377462	0.0507943906925271	0.0507943906925271
Nmnat3	Nmnat3	0.0632898193788496	0.0509183421474465	0.0509183421474465
Riox2	Riox2	0.0632722103235463	0.0509829704439323	0.0509829704439323
Samd8	Samd8	0.0632690262347409	0.0509946639229923	0.0509946639229923
Eif5a	Eif5a	-0.063257080342071	0.0510385548776792	0.0510385548776792
Arfgap1	Arfgap1	-0.0632392509181742	0.0511041215307989	0.0511041215307989
Ada	Ada	0.0632181603184742	0.0511817718659425	0.0511817718659425
Homer3	Homer3	-0.0631707829040181	0.0513565633862263	0.0513565633862263
1110002J07Rik	1110002J07Rik	-0.0631565527330612	0.0514091606906946	0.0514091606906946
Ifi205	Ifi205	-0.0631042143126882	0.0516030004686341	0.0516030004686341
Fktn	Fktn	0.0630861679558113	0.0516699781058459	0.0516699781058459
Nampt	Nampt	-0.0630830422794139	0.0516815861846588	0.0516815861846588
Atg5	Atg5	-0.0630822560563371	0.0516845063882087	0.0516845063882087
Prss30	Prss30	-0.0630703897722001	0.0517285970929046	0.0517285970929046
Zswim7	Zswim7	-0.0629308002295792	0.0522496230501094	0.0522496230501094
D230022J07Rik	D230022J07Rik	0.0629151544970531	0.0523082937781082	0.0523082937781082
Umad1	Umad1	0.0628966655457212	0.052377697331189	0.052377697331189
Ap1s2	Ap1s2	-0.0628227855134051	0.0526557948969863	0.0526557948969863
Tec	Tec	0.0628162218469408	0.0526805611949733	0.0526805611949733
Tpgs2	Tpgs2	0.06278050069195	0.0528155162109206	0.0528155162109206
Snrpc	Snrpc	-0.0627401622846595	0.0529682619642858	0.0529682619642858
Elk3	Elk3	-0.0627199725254825	0.0530448509606394	0.0530448509606394
Slc35b3	Slc35b3	0.0626926817454007	0.0531485241936999	0.0531485241936999
Zfp580	Zfp580	0.0626879286541212	0.0531665976839526	0.0531665976839526
Klra5	Klra5	0.0626849553028626	0.0531779063711878	0.0531779063711878
Cd1d1	Cd1d1	0.062666698082457	0.0532473889090935	0.0532473889090935
Ndufb6	Ndufb6	-0.0626335398832807	0.0533737745791845	0.0533737745791845
Eef1aknmt	Eef1aknmt	-0.0626268443211208	0.0533993256924926	0.0533993256924926
Fhad1	Fhad1	-0.0626268443211209	0.0533993256924926	0.0533993256924926
Nat8l	Nat8l	-0.0626268443211208	0.0533993256924926	0.0533993256924926
Clec11a	Clec11a	-0.0626268443211208	0.0533993256924926	0.0533993256924926
Gm50169	Gm50169	-0.0626268443211208	0.0533993256924926	0.0533993256924926
Gm29055	Gm29055	-0.0626268443211207	0.0533993256924934	0.0533993256924934
Cyp2u1	Cyp2u1	-0.0626268443211207	0.0533993256924934	0.0533993256924934
Tas1r3	Tas1r3	-0.0626268443211207	0.0533993256924934	0.0533993256924934
Gm47525	Gm47525	-0.0626268443211207	0.0533993256924934	0.0533993256924934
E030037K01Rik	E030037K01Rik	-0.0626268443211205	0.0533993256924943	0.0533993256924943
Lyplal1	Lyplal1	-0.0626268443211202	0.0533993256924951	0.0533993256924951
Gm29865	Gm29865	-0.0626268443211203	0.0533993256924951	0.0533993256924951
Gm46404	Gm46404	-0.0626268443211203	0.0533993256924951	0.0533993256924951
Rtl8c	Rtl8c	-0.0626268443211202	0.0533993256924951	0.0533993256924951
Pate2	Pate2	-0.06262684432112	0.053399325692496	0.053399325692496
Cldn10	Cldn10	-0.0626267750014263	0.0533995902785642	0.0533995902785642
Nrtn	Nrtn	-0.0626267518949108	0.0533996784739773	0.0533996784739773
Tmem35b	Tmem35b	-0.0626256698563797	0.0534038086500337	0.0534038086500337
Arhgef6	Arhgef6	0.0626242623644348	0.0534091814909	0.0534091814909
Fam160b2	Fam160b2	0.0626158801286124	0.0534411884662895	0.0534411884662895
Srpk1	Srpk1	0.0626085871367498	0.0534690492504886	0.0534690492504886
Pdlim5	Pdlim5	-0.0626064350296483	0.053477273072434	0.053477273072434
Rpl3	Rpl3	-0.0625951293667537	0.0535204925958942	0.0535204925958942
Etfrf1	Etfrf1	-0.0625829913132408	0.0535669266137003	0.0535669266137003
Jmjd1c	Jmjd1c	0.0625728827780829	0.0536056223551804	0.0536056223551804
Ndufaf7	Ndufaf7	0.0625584957327589	0.0536607365320384	0.0536607365320384
Mpg	Mpg	0.0625578176262952	0.0536633354009293	0.0536633354009293
Kifc2	Kifc2	0.0625561749785163	0.0536696313461534	0.0536696313461534
Fbxl12os	Fbxl12os	0.0625382415980634	0.0537384065255527	0.0537384065255527
5730409E04Rik	5730409E04Rik	0.0625231259235978	0.0537964327401269	0.0537964327401269
Dio1	Dio1	0.062521765723267	0.0538016568520819	0.0538016568520819
R3hdm1	R3hdm1	0.0624684219846507	0.0540068674858548	0.0540068674858548
March6	March6	0.0624617080653561	0.0540327417423221	0.0540327417423221
Mid1	Mid1	-0.0624189275708955	0.0541978529098912	0.0541978529098912
Fyb	Fyb	0.0623925795690222	0.0542997519437892	0.0542997519437892
Zfp703	Zfp703	-0.0623277825478893	0.054551028881455	0.054551028881455
Fam189a1	Fam189a1	0.0623121921370948	0.0546116313906417	0.0546116313906417
Tbc1d31	Tbc1d31	-0.0623109513276706	0.0546164570301226	0.0546164570301226
Tjp2	Tjp2	0.0623022842706789	0.0546501740378737	0.0546501740378737
Mrgbp	Mrgbp	0.062297033010646	0.0546706111769234	0.0546706111769234
Nat8f4	Nat8f4	0.0622553334708899	0.0548331257379143	0.0548331257379143
Nhlrc3	Nhlrc3	-0.062233999544597	0.0549164253099974	0.0549164253099974
Rpl35	Rpl35	-0.0622174530463804	0.0549811046022758	0.0549811046022758
Fam241a	Fam241a	-0.0621989741471162	0.055053412477817	0.055053412477817
Snx18	Snx18	0.0621929273498313	0.0550770907583631	0.0550770907583631
Rarg	Rarg	0.0621849043422091	0.0551085206431408	0.0551085206431408
Xpo1	Xpo1	-0.0621673224236376	0.0551774494706026	0.0551774494706026
Mbnl3	Mbnl3	-0.0621592852749564	0.0552089825048357	0.0552089825048357
Zbtb44	Zbtb44	-0.0621414191104814	0.0552791325291914	0.0552791325291914
Fam219a	Fam219a	-0.0621324711591129	0.0553142937912508	0.0553142937912508
Serf2	Serf2	-0.0620938784128834	0.0554661585246171	0.0554661585246171
Slco5a1	Slco5a1	0.0620861862495586	0.0554964690647016	0.0554964690647016
Fgd5	Fgd5	0.0620838311748269	0.0555057518601283	0.0555057518601283
Gm17251	Gm17251	-0.0620784755789516	0.0555268663605888	0.0555268663605888
Cfap74	Cfap74	0.0620664251325654	0.0555743998221785	0.0555743998221785
Rps6	Rps6	-0.0620582937154116	0.0556064936416278	0.0556064936416278
Pde7a	Pde7a	0.0620565318443844	0.0556134495868562	0.0556134495868562
Pfdn1	Pfdn1	-0.0620451042719608	0.0556585837260166	0.0556585837260166
Cbx5	Cbx5	-0.0620316770930255	0.0557116544041887	0.0557116544041887
B4galt4	B4galt4	0.0620095304279096	0.0557992806518737	0.0557992806518737
Ropn1l	Ropn1l	0.0619980800267954	0.055844630632018	0.055844630632018
Gnpda1	Gnpda1	-0.0619851874959779	0.0558957289327315	0.0558957289327315
Cpt1c	Cpt1c	0.0619811105830481	0.0559118954727699	0.0559118954727699
Fbxo22	Fbxo22	0.0619803240744082	0.055915014731764	0.055915014731764
4933424G06Rik	4933424G06Rik	0.0619552044527798	0.0560147141992297	0.0560147141992297
Cers5	Cers5	-0.0619257916719606	0.0561316409837704	0.0561316409837704
Chmp3	Chmp3	-0.0619223062764665	0.0561455101701372	0.0561455101701372
Ift172	Ift172	-0.0619184669066583	0.0561607911988765	0.0561607911988765
Fbln5	Fbln5	0.061914685793914	0.0561758437385617	0.0561758437385617
Grwd1	Grwd1	0.0619033932653375	0.0562208190533076	0.0562208190533076
Card9	Card9	0.0618949406110399	0.0562545034446737	0.0562545034446737
Tcte2	Tcte2	0.0618912941361419	0.0562690400693994	0.0562690400693994
Tyk2	Tyk2	0.0618911776120022	0.0562695046428467	0.0562695046428467
Hmgxb3	Hmgxb3	0.0618776751173927	0.0563233597224134	0.0563233597224134
Tgfb1	Tgfb1	-0.0618638382038051	0.0563785930835335	0.0563785930835335
Klf4	Klf4	0.0618427337283975	0.0564629233537293	0.0564629233537293
Mks1	Mks1	0.0618178426655139	0.0565625189585672	0.0565625189585672
5330438D12Rik	5330438D12Rik	0.0618015694890915	0.0566277110499512	0.0566277110499512
Casc3	Casc3	-0.0617946875287978	0.05665529970052	0.05665529970052
Rdm1	Rdm1	0.0617685161199132	0.0567603186018752	0.0567603186018752
Zfp62	Zfp62	0.0617643595794648	0.0567770125666374	0.0567770125666374
Pmm2	Pmm2	0.0617540227154793	0.0568185463281795	0.0568185463281795
Scand1	Scand1	-0.0617271368100141	0.0569266927435694	0.0569266927435694
Ccne2	Ccne2	0.0617159596817916	0.056971702142275	0.056971702142275
Mrps25	Mrps25	-0.0617016571967389	0.0570293402116378	0.0570293402116378
Lbx2	Lbx2	0.0616937742205871	0.0570611287825997	0.0570611287825997
Mrpl43	Mrpl43	-0.0616613410640194	0.057192072291699	0.057192072291699
Raf1	Raf1	0.0616571485949204	0.0572090168912538	0.0572090168912538
Slc38a1	Slc38a1	0.0616482208463411	0.0572451138450687	0.0572451138450687
Mcm6	Mcm6	0.061600194278833	0.0574396210434891	0.0574396210434891
5031425F14Rik	5031425F14Rik	-0.0615809690930393	0.0575176365154552	0.0575176365154552
Edc4	Edc4	-0.0615800653583426	0.0575213060188592	0.0575213060188592
Fbxo11	Fbxo11	-0.0615698567741276	0.0575627702155887	0.0575627702155887
Oas3	Oas3	-0.0615440814482852	0.0576675722502236	0.0576675722502236
Abraxas1	Abraxas1	0.0615425158862119	0.0576739428973593	0.0576739428973593
Gm43177	Gm43177	0.0615410321432946	0.0576799811418771	0.0576799811418771
Gm37233	Gm37233	0.0615355345218356	0.0577023588523115	0.0577023588523115
Dcp2	Dcp2	0.0614894297676098	0.0578903089980492	0.0578903089980492
Gbp7	Gbp7	-0.0614863677113344	0.0579028097129913	0.0579028097129913
Rslcan18	Rslcan18	0.0614835731386065	0.0579142203925877	0.0579142203925877
Syvn1	Syvn1	0.0614549578079373	0.0580311686924346	0.0580311686924346
Nop10	Nop10	-0.0614510179145622	0.0580472860199416	0.0580472860199416
Ash2l	Ash2l	-0.0614499905453958	0.0580514893952041	0.0580514893952041
Zranb1	Zranb1	0.0614498911260607	0.0580518961725881	0.0580518961725881
Cdc42ep3	Cdc42ep3	0.0614332405727695	0.0581200558142722	0.0581200558142722
Katnbl1	Katnbl1	-0.0614180379729542	0.0581823461750145	0.0581823461750145
Tinf2	Tinf2	-0.0614007862022952	0.0582530997747467	0.0582530997747467
Ippk	Ippk	-0.0613971859454011	0.0582678742790125	0.0582678742790125
AA467197	AA467197	-0.0613911267712196	0.0582927465483064	0.0582927465483064
Prpf39	Prpf39	0.0613605640414811	0.0584183375938347	0.0584183375938347
Mphosph8	Mphosph8	0.0613447910248677	0.0584832411956944	0.0584832411956944
Rnf216	Rnf216	0.0613380654922282	0.058510933934727	0.058510933934727
Ncf1	Ncf1	0.0613126470603197	0.0586156939097757	0.0586156939097757
Tmem39b	Tmem39b	0.0612753577043885	0.0587696603127746	0.0587696603127746
1110051M20Rik	1110051M20Rik	0.061226350068617	0.0589725208013672	0.0589725208013672
Pde8b	Pde8b	0.0611683244017347	0.0592134602703003	0.0592134602703003
Gm8773	Gm8773	-0.0611658871619165	0.0592235982238883	0.0592235982238883
Zfp169	Zfp169	-0.0611446963142024	0.0593118043984211	0.0593118043984211
Asrgl1	Asrgl1	-0.0611152916704683	0.0594343805012899	0.0594343805012899
Ppif	Ppif	-0.0610873233100399	0.0595511639799304	0.0595511639799304
1700048O20Rik	1700048O20Rik	0.0610831958769491	0.0595684143958021	0.0595684143958021
Tmbim4	Tmbim4	0.0610484357077078	0.0597138571923573	0.0597138571923573
Psme2	Psme2	-0.061047929168046	0.0597159788175362	0.0597159788175362
Ddx47	Ddx47	0.0610303388293127	0.0597896941247698	0.0597896941247698
Actr3	Actr3	-0.0610153778797904	0.0598524498164463	0.0598524498164463
Vsir	Vsir	-0.0609614467488828	0.0600791239739012	0.0600791239739012
Gm34907	Gm34907	-0.0609564205582895	0.0601002853589914	0.0601002853589914
Serinc1	Serinc1	-0.0609420225011794	0.0601609385530941	0.0601609385530941
Plxdc2	Plxdc2	-0.0609194578629995	0.0602560961774492	0.0602560961774492
Nlrc5	Nlrc5	-0.0609100030429705	0.0602960052400042	0.0602960052400042
Tspan4	Tspan4	0.0609042688446359	0.0603202201093419	0.0603202201093419
Nxf1	Nxf1	0.0608979038156547	0.0603471083300115	0.0603471083300115
Gnai3	Gnai3	-0.0608868716937433	0.0603937355621116	0.0603937355621116
Zfp445	Zfp445	-0.060880589443263	0.0604203007967516	0.0604203007967516
Pag1	Pag1	-0.0608805697245457	0.0604203841948866	0.0604203841948866
0610030E20Rik	0610030E20Rik	0.060851658052486	0.060542765426279	0.060542765426279
Nupr1l	Nupr1l	0.0608486884602717	0.0605553471250327	0.0605553471250327
Tbc1d8	Tbc1d8	-0.0608320877905745	0.0606257214305028	0.0606257214305028
Ap4s1	Ap4s1	-0.0608178361217911	0.0606861917163778	0.0606861917163778
Mad2l1bp	Mad2l1bp	-0.0608124475182637	0.0607090687303171	0.0607090687303171
Apbb2	Apbb2	0.0607949710530021	0.0607833131816359	0.0607833131816359
Cfap298	Cfap298	0.0607797373956731	0.0608480908739261	0.0608480908739261
Zfp213	Zfp213	0.060758908750643	0.0609367523966558	0.0609367523966558
4930522L14Rik	4930522L14Rik	-0.060728368450932	0.0610669468068117	0.0610669468068117
Gpr52	Gpr52	0.060711812806322	0.0611376202227773	0.0611376202227773
Plcd1	Plcd1	0.060700403360461	0.0611863646911671	0.0611863646911671
Il18bp	Il18bp	0.0606698851414336	0.0613169053529608	0.0613169053529608
Gm15943	Gm15943	-0.0606687961961726	0.0613215675313804	0.0613215675313804
Psmb10	Psmb10	0.0606575336678947	0.0613698037840496	0.0613698037840496
Mrps18a	Mrps18a	-0.0605859682452736	0.0616770446128348	0.0616770446128348
Dclre1a	Dclre1a	0.060581764780868	0.0616951301568412	0.0616951301568412
Zfp36l2	Zfp36l2	0.0605696151420848	0.0617474290213692	0.0617474290213692
Magoh	Magoh	-0.0605680269816536	0.0617542680620679	0.0617542680620679
Spidr	Spidr	0.0605589745410354	0.0617932622301154	0.0617932622301154
Erh	Erh	-0.0605558588771101	0.0618066879268129	0.0618066879268129
Dpf2	Dpf2	0.0605529608660689	0.061819177899902	0.061819177899902
Prex1	Prex1	0.0605055055706781	0.062023999662465	0.062023999662465
Usp48	Usp48	-0.0604549517955595	0.0622428112083536	0.0622428112083536
Pld4	Pld4	-0.060391627079902	0.0625177982897667	0.0625177982897667
Arhgef39	Arhgef39	0.0603894422063224	0.0625273039609642	0.0625273039609642
Cops9	Cops9	-0.0603824390828233	0.06255778030716	0.06255778030716
Exosc2	Exosc2	0.0603715957124637	0.0626049929214144	0.0626049929214144
Zfp101	Zfp101	0.0603540688951676	0.0626813678266852	0.0626813678266852
Cdk10	Cdk10	0.0603259075481847	0.0628042448718163	0.0628042448718163
Prkx	Prkx	0.0603227860154565	0.0628178773602807	0.0628178773602807
Ing4	Ing4	0.0603118212100676	0.0628657826788895	0.0628657826788895
Tapbp	Tapbp	0.060306545246736	0.0628888441468324	0.0628888441468324
Ndst1	Ndst1	0.0602980656589106	0.0629259234285582	0.0629259234285582
Snx2	Snx2	-0.0602958838869858	0.0629354667321264	0.0629354667321264
Sf3b2	Sf3b2	0.0602809569028745	0.0630007910060329	0.0630007910060329
Dbndd2	Dbndd2	0.0602691210693199	0.0630526273885645	0.0630526273885645
Fam120b	Fam120b	0.0602264124215554	0.0632399675229252	0.0632399675229252
Cyb5r3	Cyb5r3	-0.0602172656022468	0.0632801494133478	0.0632801494133478
Cep350	Cep350	0.0602007910965745	0.063352574898785	0.063352574898785
Senp6	Senp6	0.0601889820766546	0.063404531970021	0.063404531970021
Gm42726	Gm42726	-0.0601390370750565	0.0636246678042725	0.0636246678042725
Gpd1l	Gpd1l	0.0601209399979244	0.0637045872728307	0.0637045872728307
Eri2	Eri2	-0.0600930162126112	0.0638280654093376	0.0638280654093376
Mob1a	Mob1a	-0.0600296089474068	0.0641091834188021	0.0641091834188021
Sema3f	Sema3f	-0.0599571858630557	0.0644315212167403	0.0644315212167403
Ikbke	Ikbke	0.0599525135539359	0.064452362325742	0.064452362325742
Reep4	Reep4	-0.0599472323354894	0.0644759261987592	0.0644759261987592
Adgre1	Adgre1	0.0599150292656603	0.06461976433511	0.06461976433511
Commd4	Commd4	0.0599046843292984	0.0646660270673184	0.0646660270673184
Mettl2	Mettl2	-0.0598751976592705	0.0647980417199541	0.0647980417199541
Syne4	Syne4	0.0598731757991909	0.064807101909308	0.064807101909308
Nek7	Nek7	0.0598469537195284	0.0649247006490028	0.0649247006490028
Ghdc	Ghdc	0.0598413875553909	0.0649496859499175	0.0649496859499175
Cd68	Cd68	-0.0598363402902969	0.0649723488719325	0.0649723488719325
Gm11808	Gm11808	-0.0598306102833378	0.0649980852937407	0.0649980852937407
Pycr2	Pycr2	0.0597840844303364	0.0652073679589054	0.0652073679589054
Nupl2	Nupl2	0.0597840304013527	0.0652076113143383	0.0652076113143383
Arid4b	Arid4b	0.0597499638487928	0.0653612016338528	0.0653612016338528
Trmt112	Trmt112	0.0597289303386934	0.0654561806291056	0.0654561806291056
Ms4a1	Ms4a1	-0.0597271558994508	0.0654641984877436	0.0654641984877436
Ccnd3	Ccnd3	0.0597130220143037	0.065528091757367	0.065528091757367
Mapkapk3	Mapkapk3	-0.059701034588167	0.0655823220238782	0.0655823220238782
Mpst	Mpst	0.0596948013339817	0.0656105354197339	0.0656105354197339
Psenen	Psenen	-0.0596930544431946	0.0656184441123197	0.0656184441123197
Oasl2	Oasl2	-0.0596801149933662	0.0656770492732301	0.0656770492732301
Abca5	Abca5	0.0596796901638493	0.06567897413484	0.06567897413484
Zkscan8	Zkscan8	-0.0596744098406502	0.0657029026457567	0.0657029026457567
Rbm39	Rbm39	0.0596728982619445	0.0657097538933876	0.0657097538933876
Dubr	Dubr	-0.0596605566053378	0.0657657145933093	0.0657657145933093
Eed	Eed	0.0596532469872925	0.065798877040611	0.065798877040611
Adam8	Adam8	-0.0596456694989456	0.0658332692939936	0.0658332692939936
Erap1	Erap1	-0.0596305304051831	0.065902026013944	0.065902026013944
Dcaf12	Dcaf12	0.0596052079428899	0.0660171642706103	0.0660171642706103
Elmo2	Elmo2	0.0596045136685487	0.0660203233839222	0.0660203233839222
Rbm10	Rbm10	-0.0596001496154798	0.0660401837110739	0.0660401837110739
Tomm5	Tomm5	-0.0595938075327948	0.066069054596069	0.066069054596069
Zfp664	Zfp664	0.0595730870304231	0.0661634523482015	0.0661634523482015
Zfp362	Zfp362	-0.0595531774418116	0.0662542602620175	0.0662542602620175
Neto2	Neto2	0.0595145846351081	0.0664305745543019	0.0664305745543019
Lad1	Lad1	-0.0595103219340872	0.0664500726837922	0.0664500726837922
Ppp1r16b	Ppp1r16b	-0.0594942069728672	0.0665238270718006	0.0665238270718006
Ptgs2os2	Ptgs2os2	-0.059493859033108	0.0665254202523723	0.0665254202523723
Car2	Car2	0.0594486848199322	0.0667325349948219	0.0667325349948219
Sdhaf4	Sdhaf4	0.0594443544188534	0.0667524168332424	0.0667524168332424
Zbtb24	Zbtb24	0.0594335427825009	0.0668020767281197	0.0668020767281197
Limd2	Limd2	-0.0594219676907338	0.0668552769783501	0.0668552769783501
Bcl2a1a	Bcl2a1a	-0.059380548856928	0.0670459273330438	0.0670459273330438
Frmd5	Frmd5	0.0593718128623435	0.0670861960116643	0.0670861960116643
Tpra1	Tpra1	0.0593714382156682	0.0670879233947035	0.0670879233947035
Ilk	Ilk	-0.0593504001611673	0.0671849822062502	0.0671849822062502
Slc26a2	Slc26a2	-0.0593454861869698	0.0672076693834216	0.0672076693834216
Grin2c	Grin2c	-0.0593441887787132	0.0672136603983077	0.0672136603983077
Foxp4	Foxp4	-0.0593002964683702	0.0674165997009458	0.0674165997009458
Pdf	Pdf	0.0592540432897858	0.067630999127443	0.067630999127443
Prdm11	Prdm11	0.0592411520153766	0.0676908543272518	0.0676908543272518
Rbck1	Rbck1	0.0592040483771697	0.0678633723036381	0.0678633723036381
Nr4a2	Nr4a2	0.0591942383443666	0.0679090455734343	0.0679090455734343
Slc39a9	Slc39a9	-0.0591694967850035	0.0680243487346202	0.0680243487346202
Tmco6	Tmco6	-0.0591352474070115	0.0681842264317078	0.0681842264317078
Mrps10	Mrps10	0.0591295484955478	0.0682108591275315	0.0682108591275315
Mrpl10	Mrpl10	-0.0591127415208082	0.0682894528157049	0.0682894528157049
Cep19	Cep19	0.059106886494653	0.0683168498591464	0.0683168498591464
Ccnt2	Ccnt2	0.0590847121844999	0.0684206904649695	0.0684206904649695
Selenon	Selenon	0.0590654386219686	0.0685110522886534	0.0685110522886534
Anp32a	Anp32a	-0.0590635546790451	0.0685198901847082	0.0685198901847082
Atp2b1	Atp2b1	0.0590619573289566	0.0685273843580476	0.0685273843580476
Capn1	Capn1	-0.0590604355048109	0.068534524817394	0.068534524817394
Pde5a	Pde5a	0.0590600667766746	0.0685362549963448	0.0685362549963448
Ttc39c	Ttc39c	0.0590151542206452	0.0687472659222271	0.0687472659222271
Sf3b1	Sf3b1	0.0589981402129005	0.0688273412580593	0.0688273412580593
C1qbp	C1qbp	0.0589513023116397	0.0690481761749124	0.0690481761749124
Amfr	Amfr	-0.0589511606245131	0.0690488450928507	0.0690488450928507
Fau	Fau	0.0589466431659741	0.0690701752159751	0.0690701752159751
Nudt7	Nudt7	0.0589157646942776	0.0692161191275337	0.0692161191275337
Rpl30	Rpl30	0.0589085517986631	0.0692502465453644	0.0692502465453644
Fut4	Fut4	-0.0589078372722632	0.0692536280386585	0.0692536280386585
Kras	Kras	-0.0588920222160699	0.0693285073999721	0.0693285073999721
Mrps16	Mrps16	0.058861445969279	0.0694734646459545	0.0694734646459545
Sphk1	Sphk1	-0.0588613193543236	0.0694740654240528	0.0694740654240528
Gm15559	Gm15559	-0.0588343226261782	0.0696022601041872	0.0696022601041872
Gm26632	Gm26632	0.0587831917723882	0.0698455877249254	0.0698455877249254
Gm12610	Gm12610	0.0587710064143724	0.0699036796176113	0.0699036796176113
Armt1	Armt1	0.058750547630339	0.0700013028887879	0.0700013028887879
Rpl27a	Rpl27a	0.0587162303298252	0.0701653057442562	0.0701653057442562
Gtf2h1	Gtf2h1	-0.0587095744359458	0.0701971507736683	0.0701971507736683
Fdx1	Fdx1	-0.0586972598271077	0.070256101064233	0.070256101064233
Hddc2	Hddc2	0.0586819617453196	0.0703293897793928	0.0703293897793928
Eef1akmt2	Eef1akmt2	-0.0586805912555479	0.0703359584575505	0.0703359584575505
Zfp819	Zfp819	0.058665193483762	0.0704097936338683	0.0704097936338683
Gm17634	Gm17634	0.0586650905486626	0.0704102874403321	0.0704102874403321
Dop1b	Dop1b	0.0586507015339872	0.0704793432071669	0.0704793432071669
Itm2b	Itm2b	0.0586500271800047	0.0704825809274242	0.0704825809274242
Foxp1	Foxp1	0.058638229498025	0.0705392438771832	0.0705392438771832
Det1	Det1	0.0585975436551259	0.0707349396781152	0.0707349396781152
Camk2b	Camk2b	0.0585974261725203	0.0707355054035081	0.0707355054035081
Tvp23b	Tvp23b	-0.0585822783639128	0.0708084791564554	0.0708084791564554
9630013D21Rik	9630013D21Rik	0.0585680341055341	0.0708771563263269	0.0708771563263269
Ywhag	Ywhag	-0.0585533070025812	0.0709482188074976	0.0709482188074976
Sqle	Sqle	-0.0585504770646031	0.0709618807457017	0.0709618807457017
Zfp53	Zfp53	0.0585494512195484	0.0709668336940829	0.0709668336940829
Pik3r1	Pik3r1	0.0585275444757324	0.0710726706175247	0.0710726706175247
Gm9828	Gm9828	-0.0585244848107497	0.0710874628966925	0.0710874628966925
Csnk2b	Csnk2b	-0.0585221030455731	0.0710989795406626	0.0710989795406626
Htr7	Htr7	-0.0584886972682447	0.071260668804925	0.071260668804925
Il6	Il6	0.0584829659764479	0.0712884393864577	0.0712884393864577
Hemk1	Hemk1	-0.0584712972063072	0.071345006984282	0.071345006984282
Ankrd33b	Ankrd33b	0.0584119028874954	0.0716335069776267	0.0716335069776267
Mettl22	Mettl22	0.058405643036404	0.0716639688859441	0.0716639688859441
Pet100	Pet100	-0.0583727932200525	0.0718239975818904	0.0718239975818904
Prrc2c	Prrc2c	0.0583688791586055	0.0718430845018648	0.0718430845018648
Cd53	Cd53	-0.0583642962795365	0.0718654381831796	0.0718654381831796
Plod3	Plod3	0.0583502846537216	0.0719338172792824	0.0719338172792824
Ube2c	Ube2c	-0.0583415747184089	0.0719763500440033	0.0719763500440033
Pqlc1	Pqlc1	-0.0583406881104844	0.0719806807224781	0.0719806807224781
Lig1	Lig1	0.0582955437148104	0.072201472480642	0.072201472480642
Fanca	Fanca	0.0582912574564605	0.0722224644217482	0.0722224644217482
Sdhc	Sdhc	-0.0582904598686114	0.0722263711571357	0.0722263711571357
St3gal1	St3gal1	-0.058261323885839	0.0723692031636928	0.0723692031636928
Serpinb9	Serpinb9	0.0582535494559483	0.0724073544001548	0.0724073544001548
Far1	Far1	0.0582482751742397	0.0724332460902301	0.0724332460902301
Sestd1	Sestd1	-0.0582459923004308	0.072444455168649	0.072444455168649
Spib	Spib	-0.0582404416688682	0.0724717150931098	0.0724717150931098
Sgpp1	Sgpp1	0.0582070005154643	0.072636126728202	0.072636126728202
Gm31812	Gm31812	-0.0582034766831956	0.0726534691990355	0.0726534691990355
Pip4k2b	Pip4k2b	0.0581589565332686	0.0728728658185357	0.0728728658185357
2410022M11Rik	2410022M11Rik	-0.0581561336700355	0.0728867952024616	0.0728867952024616
Cmtr1	Cmtr1	-0.0581325175551151	0.0730034138801337	0.0730034138801337
Sub1	Sub1	-0.0581198318924729	0.0730661198248711	0.0730661198248711
Zcchc4	Zcchc4	-0.0581195916998326	0.073067307534915	0.073067307534915
Mxd1	Mxd1	0.0581133673356077	0.0730980914133811	0.0730980914133811
Mrnip	Mrnip	0.0580977694338463	0.0731752805990616	0.0731752805990616
Nol6	Nol6	-0.0580929009317783	0.0731993869371133	0.0731993869371133
Gm16310	Gm16310	0.0580890825009883	0.0732182983964737	0.0732182983964737
Taf9b	Taf9b	0.0580806248393192	0.0732602006829637	0.0732602006829637
Slc25a38	Slc25a38	-0.0580730798956732	0.0732975975648383	0.0732975975648383
Maml2	Maml2	0.0580633879182322	0.0733456592003215	0.0733456592003215
Patz1	Patz1	0.0580557159902777	0.0733837218409106	0.0733837218409106
Coq8a	Coq8a	-0.058048948970353	0.0734173083602062	0.0734173083602062
Rpl8	Rpl8	-0.0579870884604465	0.0737249207588877	0.0737249207588877
Katna1	Katna1	-0.0579823926973502	0.0737483141797223	0.0737483141797223
Spint2	Spint2	-0.0579822490339348	0.0737490299797333	0.0737490299797333
Lrrc49	Lrrc49	0.0579500018928848	0.0739098442690968	0.0739098442690968
Gm28424	Gm28424	0.0579373346365658	0.0739730932589608	0.0739730932589608
Mapkbp1	Mapkbp1	0.0579262304701376	0.0740285738997379	0.0740285738997379
Neurl3	Neurl3	-0.0579240720153607	0.0740393623022974	0.0740393623022974
Hltf	Hltf	-0.05792314293504	0.0740440064325361	0.0740440064325361
Pecam1	Pecam1	0.0578792455335004	0.0742637044896489	0.0742637044896489
Zfp324	Zfp324	-0.0578766354907961	0.0742767839863172	0.0742767839863172
Scd1	Scd1	-0.0578436137395853	0.0744424256012193	0.0744424256012193
Gcsh	Gcsh	-0.057840095894619	0.0744600893394402	0.0744600893394402
Cln3	Cln3	0.0578399850130945	0.0744606461512831	0.0744606461512831
Fndc11	Fndc11	0.0578282550191113	0.0745195696493601	0.0745195696493601
Aph1c	Aph1c	-0.0578257012596447	0.0745324030375639	0.0745324030375639
Ehd1	Ehd1	0.0577901791000146	0.0747110992930282	0.0747110992930282
Paf1	Paf1	-0.0577691993347751	0.0748168032268982	0.0748168032268982
Trp53rkb	Trp53rkb	0.057755729003757	0.0748847360799065	0.0748847360799065
Gm47920	Gm47920	0.0577548819680786	0.074889009485226	0.074889009485226
6030458C11Rik	6030458C11Rik	0.0577478472305082	0.0749245083368424	0.0749245083368424
Esco1	Esco1	0.0577412582669264	0.0749577701566854	0.0749577701566854
Nipsnap2	Nipsnap2	-0.0577408000788034	0.0749600835888671	0.0749600835888671
Ccl21a	Ccl21a	0.0577194651618642	0.0750678699475442	0.0750678699475442
Mapk8ip3	Mapk8ip3	-0.0577029825554432	0.0751512283878971	0.0751512283878971
Zfp36l1	Zfp36l1	0.057689786489325	0.0752180199947111	0.0752180199947111
Slc25a22	Slc25a22	0.0576699099486749	0.0753187160089356	0.0753187160089356
Pex1	Pex1	0.057660280447235	0.0753675392651887	0.0753675392651887
Ndufaf4	Ndufaf4	0.0576443445001119	0.0754483939675294	0.0754483939675294
Rcor1	Rcor1	0.057633825163876	0.0755018049685508	0.0755018049685508
Rskr	Rskr	0.0576337669892561	0.0755021004306975	0.0755021004306975
Iqcg	Iqcg	0.0576337669892561	0.0755021004306975	0.0755021004306975
Prss27	Prss27	0.0576337669892561	0.0755021004306975	0.0755021004306975
Smarcad1	Smarcad1	-0.057599019500722	0.0756787473287616	0.0756787473287616
Mtpn	Mtpn	-0.0575967403524728	0.075690345664539	0.075690345664539
Prorsd1	Prorsd1	0.0575644653322495	0.0758547452313724	0.0758547452313724
Gprasp1	Gprasp1	0.0575601963625496	0.0758765118876035	0.0758765118876035
Gulo	Gulo	0.0575390203291552	0.0759845596444504	0.0759845596444504
Slc2a6	Slc2a6	-0.0575227876728198	0.0760674693373439	0.0760674693373439
Tmod1	Tmod1	0.0575184146780861	0.0760898173793932	0.0760898173793932
Gm43149	Gm43149	0.0575125603289214	0.0761197442044564	0.0761197442044564
Trim11	Trim11	-0.0574922740419077	0.0762235197672538	0.0762235197672538
Rb1	Rb1	-0.0574846961686617	0.0762623143193955	0.0762623143193955
Glb1	Glb1	0.0574659375378673	0.0763584173812838	0.0763584173812838
Cdca8	Cdca8	-0.0574607067832411	0.0763852328361897	0.0763852328361897
Gm15411	Gm15411	0.0574532691811246	0.0764233748929032	0.0764233748929032
Psip1	Psip1	0.0574316944320564	0.0765341038426385	0.0765341038426385
Lamp1	Lamp1	0.0573934198493681	0.076730863380893	0.076730863380893
Wfdc3	Wfdc3	0.0573913536685863	0.0767414967738141	0.0767414967738141
Tm4sf1	Tm4sf1	0.0573913536685863	0.0767414967738141	0.0767414967738141
Gm15787	Gm15787	0.0573913536685863	0.0767414967738141	0.0767414967738141
Gm39091	Gm39091	0.0573913536685863	0.0767414967738141	0.0767414967738141
Robo1	Robo1	0.0573913536685863	0.0767414967738141	0.0767414967738141
Ppia	Ppia	-0.0573790873809316	0.076804648696185	0.076804648696185
Kri1	Kri1	-0.0573386528949194	0.0770131217276563	0.0770131217276563
E130208F15Rik	E130208F15Rik	-0.0573372699020185	0.0770202603293517	0.0770202603293517
Cisd2	Cisd2	0.0573219627260822	0.0770993074249448	0.0770993074249448
Paqr8	Paqr8	-0.057297066654001	0.0772280130814885	0.0772280130814885
Rgl1	Rgl1	-0.0572876394517414	0.0772767946554077	0.0772767946554077
Cd52	Cd52	0.0572874079527923	0.0772779928746482	0.0772779928746482
Picalm	Picalm	-0.0572871195770766	0.0772794855044252	0.0772794855044252
Spag8	Spag8	0.0572701470082514	0.0773673766684542	0.0773673766684542
Fsd2	Fsd2	0.0572701470082514	0.0773673766684542	0.0773673766684542
Pcdh17	Pcdh17	0.0572701470082514	0.0773673766684542	0.0773673766684542
AC168977.1	AC168977.1	0.0572701470082514	0.0773673766684542	0.0773673766684542
Stat4	Stat4	-0.0572667969548819	0.077384734271312	0.077384734271312
Adam17	Adam17	-0.057255594001219	0.0774428030490576	0.0774428030490576
Psme3	Psme3	-0.0572373754000618	0.0775373120309378	0.0775373120309378
Ndufs8	Ndufs8	-0.0572320866402769	0.0775647650297896	0.0775647650297896
Hck	Hck	-0.0572165917227578	0.0776452418640426	0.0776452418640426
Aurkb	Aurkb	0.0572105236342195	0.0776767765375006	0.0776767765375006
Tfe3	Tfe3	-0.0572045940466519	0.0777076015086195	0.0777076015086195
Shroom1	Shroom1	-0.0571887951471039	0.0777897806762162	0.0777897806762162
2310039L15Rik	2310039L15Rik	-0.0571785953144518	0.0778428734024926	0.0778428734024926
Pter	Pter	0.0571489403479166	0.0779974024249433	0.0779974024249433
Kat2a	Kat2a	0.0571489403479166	0.0779974024249433	0.0779974024249433
Tbcb	Tbcb	-0.0571486663820423	0.0779988311950426	0.0779988311950426
Slfn9	Slfn9	0.0571291823066235	0.0781004979313041	0.0781004979313041
Cct2	Cct2	-0.0571254139076086	0.0781201736371082	0.0781201736371082
Slfn1	Slfn1	-0.0570956095764068	0.0782759311126172	0.0782759311126172
Nrg1	Nrg1	-0.057087940792928	0.0783160489844721	0.0783160489844721
Rnaseh2a	Rnaseh2a	0.0570850513202966	0.0783311690781487	0.0783311690781487
Tctn3	Tctn3	0.0570676591296643	0.0784222294235876	0.0784222294235876
Susd3	Susd3	-0.0570429262412378	0.0785518716048214	0.0785518716048214
2310040G24Rik	2310040G24Rik	0.057031987076146	0.0786092668513876	0.0786092668513876
G6pc	G6pc	0.0570277336875814	0.0786315925860026	0.0786315925860026
Pacs1	Pacs1	0.0570151758203413	0.0786975379976188	0.0786975379976188
Rps7	Rps7	-0.0570094480489804	0.0787276312888496	0.0787276312888496
Chfr	Chfr	-0.056972737249191	0.0789207291708981	0.0789207291708981
Acvr1b	Acvr1b	-0.056953894478556	0.079019990961312	0.079019990961312
Api5	Api5	-0.0569526613978474	0.079026490237499	0.079026490237499
Ppp1r12a	Ppp1r12a	-0.056926870328867	0.0791625283771816	0.0791625283771816
Kctd18	Kctd18	0.0569267824910362	0.0791629920132427	0.0791629920132427
Blmh	Blmh	-0.0569260179285219	0.0791670277109514	0.0791670277109514
Uba52	Uba52	-0.0569143764768952	0.0792284970602506	0.0792284970602506
A630035G10Rik	A630035G10Rik	0.0569065270272464	0.0792699656997562	0.0792699656997562
Gm26982	Gm26982	0.0569065270272464	0.0792699656997562	0.0792699656997562
Mag	Mag	0.0569065270272464	0.0792699656997562	0.0792699656997562
Usp2	Usp2	0.0569065270272464	0.0792699656997562	0.0792699656997562
Gm50035	Gm50035	0.0569065270272464	0.0792699656997562	0.0792699656997562
Zfp286	Zfp286	-0.0569061190438387	0.0792721215576369	0.0792721215576369
Mrps22	Mrps22	-0.0569040864645972	0.0792828627821699	0.0792828627821699
Rab5b	Rab5b	-0.0568934017980564	0.0793393456493518	0.0793393456493518
Tmem19	Tmem19	0.056877443180124	0.079423769292874	0.079423769292874
Gosr1	Gosr1	-0.0568412519419424	0.0796154969735263	0.0796154969735263
Ube2v1	Ube2v1	-0.0567880275186294	0.0798981424038769	0.0798981424038769
Lrrc4	Lrrc4	0.0567853203669115	0.0799125403190011	0.0799125403190011
Gm44202	Gm44202	0.0567853203669115	0.0799125403190011	0.0799125403190011
Gm26592	Gm26592	0.0567853203669115	0.0799125403190011	0.0799125403190011
Kank2	Kank2	0.0567853203669115	0.0799125403190011	0.0799125403190011
Car5b	Car5b	0.0567853203669115	0.0799125403190011	0.0799125403190011
Tuba4a	Tuba4a	-0.056774646408517	0.0799693300017709	0.0799693300017709
Wdyhv1	Wdyhv1	0.0567742167685092	0.0799716165419979	0.0799716165419979
Smc2	Smc2	-0.0567655075972315	0.0800179781098231	0.0800179781098231
Mark4	Mark4	-0.0567298515523033	0.0802080135217656	0.0802080135217656
Usp40	Usp40	0.0567161309616832	0.080281237392489	0.080281237392489
Clic4	Clic4	-0.0567090135372349	0.0803192429248295	0.0803192429248295
B230322F03Rik	B230322F03Rik	0.0566930021483004	0.0804047936769056	0.0804047936769056
K230015D01Rik	K230015D01Rik	0.0566815088488402	0.0804662492933937	0.0804662492933937
Lipa	Lipa	-0.0566777346373643	0.0804864386188286	0.0804864386188286
Ppm1k	Ppm1k	-0.0566604403280652	0.0805790033197927	0.0805790033197927
Gng10	Gng10	-0.056657642288668	0.0805939874355691	0.0805939874355691
Rcc1	Rcc1	-0.0566524548232818	0.0806217734299505	0.0806217734299505
Zc3h15	Zc3h15	-0.056648082726834	0.0806451980367897	0.0806451980367897
Ube2r2	Ube2r2	-0.0565865987472332	0.0809751987849634	0.0809751987849634
Trim26	Trim26	-0.0565486274944445	0.0811795466771751	0.0811795466771751
B230334C09Rik	B230334C09Rik	0.0565429070462418	0.0812103683040006	0.0812103683040006
Prrt3	Prrt3	0.0565429070462418	0.0812103683040006	0.0812103683040006
Mcc	Mcc	0.0565429070462418	0.0812103683040006	0.0812103683040006
Gab3	Gab3	0.0565429070462418	0.0812103683040006	0.0812103683040006
Uqcrb	Uqcrb	-0.0565157440377683	0.0813568513417775	0.0813568513417775
Yeats2	Yeats2	0.0565133978468988	0.0813695137769236	0.0813695137769236
Gm17146	Gm17146	0.0565100065527771	0.081387819475716	0.081387819475716
Lrrk1	Lrrk1	0.0565056063122681	0.0814115762897591	0.0814115762897591
Ftl1	Ftl1	-0.0564766261684307	0.0815681799217924	0.0815681799217924
Zfp609	Zfp609	0.0564715124135189	0.0815958390738611	0.0815958390738611
2610301B20Rik	2610301B20Rik	-0.0564650208779502	0.0816309612758337	0.0816309612758337
Smchd1	Smchd1	-0.056443482977219	0.0817475789847165	0.0817475789847165
Gm26981	Gm26981	-0.0564347954772158	0.0817946559301304	0.0817946559301304
C030034I22Rik	C030034I22Rik	0.0564255686798948	0.0818446793318645	0.0818446793318645
Sqor	Sqor	0.0564243142851548	0.0818514819892737	0.0818514819892737
Gm29530	Gm29530	-0.0564008095290757	0.0819790343841679	0.0819790343841679
Ccser1	Ccser1	-0.0563983894098689	0.0819921766907952	0.0819921766907952
C130013H08Rik	C130013H08Rik	-0.0563834258524353	0.0820734732482512	0.0820734732482512
Ube2ql1	Ube2ql1	0.0563813798307304	0.0820845942932534	0.0820845942932534
Gcnt1	Gcnt1	0.0563581455413193	0.0822109686903618	0.0822109686903618
Eif3h	Eif3h	-0.0563576676304523	0.0822135697636808	0.0822135697636808
mt-Nd2	mt-Nd2	0.056356746830301	0.0822185814900255	0.0822185814900255
Fam102a	Fam102a	-0.0563217785091299	0.0824090900162153	0.0824090900162153
2810454H06Rik	2810454H06Rik	0.056317548375526	0.0824321601258916	0.0824321601258916
Pecr	Pecr	0.0563004937255721	0.0825252250281881	0.0825252250281881
Sox6	Sox6	0.0563004937255721	0.0825252250281881	0.0825252250281881
Bcl2l11	Bcl2l11	-0.0562929376855044	0.0825664844854936	0.0825664844854936
Ebag9	Ebag9	0.0562783569250367	0.0826461493411045	0.0826461493411045
Vps33a	Vps33a	-0.0562634578914329	0.0827276173894173	0.0827276173894173
Gm48427	Gm48427	-0.0562099968189054	0.0830204780952786	0.0830204780952786
Dzip3	Dzip3	0.0562081485619064	0.0830306178597584	0.0830306178597584
Rapgef6	Rapgef6	0.0562076736907396	0.0830332232229591	0.0830332232229591
Gm47230	Gm47230	-0.0561799014818806	0.0831857094982189	0.0831857094982189
Saa3	Saa3	0.0561792870652369	0.0831890855775876	0.0831890855775876
Rasd1	Rasd1	0.0561792870652369	0.0831890855775876	0.0831890855775876
Dram1	Dram1	-0.0561624338225017	0.0832817335239366	0.0832817335239366
Ppp1ca	Ppp1ca	-0.056158484488471	0.0833034564067973	0.0833034564067973
Sdccag8	Sdccag8	0.056146826279677	0.0833676078486947	0.0833676078486947
Lhx2	Lhx2	0.0561394280930496	0.0834083384508067	0.0834083384508067
Eno2	Eno2	0.0561261181906461	0.0834816564303433	0.0834816564303433
Tmem170b	Tmem170b	-0.0561108153775791	0.0835660168092913	0.0835660168092913
Nudt9	Nudt9	0.0560969118489056	0.0836427230512963	0.0836427230512963
Ranbp3	Ranbp3	-0.0560944684624931	0.0836562091767418	0.0836562091767418
Rab10	Rab10	-0.056092811123907	0.0836653577587275	0.0836653577587275
Iscu	Iscu	-0.0560880252644821	0.0836917804539162	0.0836917804539162
1300002E11Rik	1300002E11Rik	-0.0560797184764911	0.0837376581867141	0.0837376581867141
Ntmt1	Ntmt1	0.0560793395481702	0.0837397514626205	0.0837397514626205
Tln1	Tln1	-0.0560761214742021	0.0837575304526862	0.0837575304526862
Eif4e2	Eif4e2	-0.0560634624270067	0.0838274978853274	0.0838274978853274
Gm14508	Gm14508	0.0560580804049022	0.0838572590050461	0.0838572590050461
Celf5	Celf5	0.0560580804049022	0.0838572590050461	0.0838572590050461
Crtc1	Crtc1	-0.056057350029656	0.0838612984397719	0.0838612984397719
Xab2	Xab2	0.0560444074853704	0.0839329049460257	0.0839329049460257
Rpa1	Rpa1	0.0560134048643894	0.0841046324339039	0.0841046324339039
Krt80	Krt80	-0.0560084968215661	0.0841318447272159	0.0841318447272159
Zbed3	Zbed3	0.0560047658918869	0.0841525353604138	0.0841525353604138
Atxn7l3	Atxn7l3	-0.0559842220471908	0.08426653912061	0.08426653912061
Scyl3	Scyl3	-0.0559604359738995	0.0843986908030276	0.0843986908030276
Plxnc1	Plxnc1	0.0559570250388062	0.0844176551414368	0.0844176551414368
Rasal3	Rasal3	-0.0559476622673785	0.0844697285809481	0.0844697285809481
Gfer	Gfer	0.0559424854653442	0.0844985318235128	0.0844985318235128
Ap3m2	Ap3m2	0.055928252222733	0.0845777651523802	0.0845777651523802
Mcm3	Mcm3	0.0559154742776424	0.0846489482737954	0.0846489482737954
M6pr	M6pr	-0.0559075337382495	0.0846932076455852	0.0846932076455852
Iqgap1	Iqgap1	-0.0558709881897466	0.0848971480576023	0.0848971480576023
Dnase1l3	Dnase1l3	-0.0558174490712267	0.0851966359961946	0.0851966359961946
Cyth3	Cyth3	-0.0558099478707924	0.0852386643623197	0.0852386643623197
Chdh	Chdh	-0.0557825149617632	0.0853925103562914	0.0853925103562914
Sigmar1	Sigmar1	-0.0557768325013086	0.085424406062284	0.085424406062284
Slc25a39	Slc25a39	0.055767660776625	0.0854759073269437	0.0854759073269437
Ppm1b	Ppm1b	0.0557487399521967	0.0855822311161473	0.0855822311161473
Nsmf	Nsmf	0.0557476257681042	0.0855884954946796	0.0855884954946796
Epm2a	Epm2a	0.0557382462204932	0.0856412456485266	0.0856412456485266
Hexa	Hexa	0.0557160720208432	0.0857660566768309	0.0857660566768309
Coq7	Coq7	0.0557029710649927	0.0858398664454404	0.0858398664454404
Arhgef10	Arhgef10	0.0556944604238972	0.0858878421901902	0.0858878421901902
Myo6	Myo6	0.0556944604238972	0.0858878421901902	0.0858878421901902
Ceacam15	Ceacam15	-0.0556854922126581	0.0859384207311306	0.0859384207311306
Gbp4	Gbp4	0.0556843848833158	0.085944667466873	0.085944667466873
Man2a2	Man2a2	0.0556566306634571	0.0861013559958845	0.0861013559958845
Srsf1	Srsf1	0.0556545890379789	0.0861128912378476	0.0861128912378476
Erich5	Erich5	0.0556524950724622	0.086124723497331	0.086124723497331
Selenom	Selenom	0.0556233581905813	0.0862895018365709	0.0862895018365709
Nt5c3	Nt5c3	-0.0556143854610244	0.0863402966493785	0.0863402966493785
Atp5g2	Atp5g2	0.0555993946862443	0.0864252135356234	0.0864252135356234
Fam161a	Fam161a	-0.0555980132120729	0.0864330424352328	0.0864330424352328
Cuedc1	Cuedc1	0.0555953391103339	0.0864481983600202	0.0864481983600202
Gm43560	Gm43560	-0.0555913743579958	0.0864706732095814	0.0864706732095814
Wdr45	Wdr45	-0.0555802662150686	0.0865336666332125	0.0865336666332125
Gm10371	Gm10371	0.0555732537635626	0.0865734527538421	0.0865734527538421
Plekhj1	Plekhj1	0.0555680359630881	0.0866030662402976	0.0866030662402976
Cfap36	Cfap36	-0.0555606207171251	0.0866451653188551	0.0866451653188551
Tle2	Tle2	0.0555238683504147	0.0868540656102802	0.0868540656102802
Csrp2	Csrp2	-0.0555207991299033	0.0868715293968842	0.0868715293968842
Ddx27	Ddx27	0.055498940899848	0.0869959840363977	0.0869959840363977
Eid1	Eid1	0.0554766785657866	0.087122887191038	0.087122887191038
Cds2	Cds2	-0.0554549234465324	0.0872470431105901	0.0872470431105901
Prr33	Prr33	0.0554520471032273	0.0872634689943127	0.0872634689943127
4930405J17Rik	4930405J17Rik	0.0554520471032273	0.0872634689943127	0.0872634689943127
Map3k13	Map3k13	0.0554520471032273	0.0872634689943127	0.0872634689943127
Gm49579	Gm49579	0.0554520471032273	0.0872634689943127	0.0872634689943127
Scarf1	Scarf1	0.0554464734677494	0.087295305349458	0.087295305349458
Marf1	Marf1	0.0554193945486667	0.0874501121141626	0.0874501121141626
Slc33a1	Slc33a1	0.0554170825579265	0.0874633397140613	0.0874633397140613
Ppp1r3f	Ppp1r3f	-0.0554138123285159	0.0874820524400112	0.0874820524400112
Mybpc3	Mybpc3	0.0554051210538869	0.0875318008468438	0.0875318008468438
Syp	Syp	0.0553952416283675	0.0875883778389509	0.0875883778389509
Myo18a	Myo18a	0.0553740099175964	0.0877100661914073	0.0877100661914073
Lancl1	Lancl1	0.0553497479056065	0.0878492891992989	0.0878492891992989
Gm29358	Gm29358	-0.0553492273866756	0.0878522780483434	0.0878522780483434
Ywhaz	Ywhaz	-0.0553475035905465	0.0878621767675091	0.0878621767675091
Plk4	Plk4	-0.0553360752206168	0.0879278257048012	0.0879278257048012
Pogk	Pogk	-0.055335162139408	0.0879330724966381	0.0879330724966381
4933426B08Rik	4933426B08Rik	-0.0553129372907983	0.0880608597706961	0.0880608597706961
Gm20652	Gm20652	0.0552962025525208	0.088157178933065	0.088157178933065
Pttg1	Pttg1	0.0552883080903132	0.0882026460630924	0.0882026460630924
Olfm1	Olfm1	-0.0552677267185716	0.0883212705618489	0.0883212705618489
Vps50	Vps50	0.0552429185663186	0.0884644275242882	0.0884644275242882
Gm46218	Gm46218	0.0552363162720406	0.0885025579136545	0.0885025579136545
Ccdc66	Ccdc66	0.0552256130564396	0.0885644005524838	0.0885644005524838
Xylb	Xylb	0.0552096337825577	0.0886567926963545	0.0886567926963545
Celf4	Celf4	0.0551547740792618	0.0889745817739708	0.0889745817739708
Tirap	Tirap	-0.0551432966854117	0.0890411833240414	0.0890411833240414
Cnnm2	Cnnm2	-0.0551388019661411	0.0890672764125582	0.0890672764125582
Rmdn1	Rmdn1	0.0551297881875265	0.089119622424421	0.089119622424421
3222401L13Rik	3222401L13Rik	0.0550928325907792	0.0893344946058499	0.0893344946058499
Gabrb1	Gabrb1	0.0550884271222225	0.0893601372388332	0.0893601372388332
Tfrc	Tfrc	0.0550884271222225	0.0893601372388332	0.0893601372388332
Primpol	Primpol	0.0550770645317486	0.0894263020718673	0.0894263020718673
Mrpl30	Mrpl30	-0.0550759739600065	0.0894326545873495	0.0894326545873495
Capsl	Capsl	-0.0550629418522155	0.0895085939167482	0.0895085939167482
Hist1h2bb	Hist1h2bb	-0.0550393494120724	0.0896462011778173	0.0896462011778173
Rogdi	Rogdi	-0.0550196839045103	0.0897610337943867	0.0897610337943867
Mrpl9	Mrpl9	-0.0550129202554547	0.0898005560225742	0.0898005560225742
Akap8l	Akap8l	0.0550073068702104	0.0898333675008082	0.0898333675008082
Stxbp2	Stxbp2	-0.0550031464956922	0.0898576920267881	0.0898576920267881
St3gal4	St3gal4	-0.0549925590532395	0.0899196176678092	0.0899196176678092
B230319C09Rik	B230319C09Rik	0.054967220461888	0.0900679616182925	0.0900679616182925
Gm4651	Gm4651	-0.0549461492019519	0.0901914723272673	0.0901914723272673
Gm36371	Gm36371	0.0549362461142471	0.090249566979079	0.090249566979079
Rmnd5a	Rmnd5a	0.0549335549152886	0.0902653595994127	0.0902653595994127
Gtf2i	Gtf2i	0.054930868248255	0.0902811278398725	0.0902811278398725
Il4ra	Il4ra	0.0549293580914676	0.0902899920292794	0.0902899920292794
Suclg2	Suclg2	-0.0549268349463313	0.0903048037312755	0.0903048037312755
Haus6	Haus6	0.0549245597935259	0.0903181613093682	0.0903181613093682
Slc38a7	Slc38a7	0.0549174313270091	0.0903600233031246	0.0903600233031246
Flrt3	Flrt3	-0.0549108519311834	0.0903986747046809	0.0903986747046809
Rps6kc1	Rps6kc1	-0.0549073781833182	0.0904190869841954	0.0904190869841954
Tes	Tes	-0.054896473240955	0.0904831901679622	0.0904831901679622
Lrch1	Lrch1	0.0548956635015325	0.0904879515638885	0.0904879515638885
Gm49700	Gm49700	0.0548807347401778	0.0905757711074312	0.0905757711074312
Mri1	Mri1	-0.0548740047341614	0.0906153832455862	0.0906153832455862
Igsf3	Igsf3	-0.0548674188757941	0.0906541604138611	0.0906541604138611
Itga4	Itga4	-0.0548471317822962	0.0907736934547833	0.0907736934547833
Aloxe3	Aloxe3	0.0548460138015527	0.0907802843570825	0.0907802843570825
2610507I01Rik	2610507I01Rik	0.0548416782023441	0.090805847923171	0.090805847923171
Rbbp7	Rbbp7	0.0548345245021149	0.0908480402177885	0.0908480402177885
Dynlrb1	Dynlrb1	-0.054830851001924	0.0908697125206473	0.0908697125206473
Dbr1	Dbr1	0.0548055369285686	0.091019169153008	0.091019169153008
Fosl2	Fosl2	-0.0547996184463689	0.0910541408690989	0.0910541408690989
Lpcat3	Lpcat3	-0.0547853923164679	0.0911382457687197	0.0911382457687197
Atrx	Atrx	0.0547729408843381	0.0912119098209462	0.0912119098209462
Eif4ebp3	Eif4ebp3	0.0547578500969513	0.0913012526459094	0.0913012526459094
Mrpl42	Mrpl42	-0.0547575993624749	0.0913027376761299	0.0913027376761299
Slc49a4	Slc49a4	-0.054743323246852	0.091387323100309	0.091387323100309
Plekhh3	Plekhh3	0.0547248071412179	0.0914971239688162	0.0914971239688162
Nol9	Nol9	-0.0547054825852484	0.0916118318399013	0.0916118318399013
4930579C12Rik	4930579C12Rik	0.0546929670465304	0.0916861838800467	0.0916861838800467
Snd1	Snd1	-0.0546682045902352	0.091833434801443	0.091833434801443
Iars	Iars	-0.0546478266487681	0.0919547552857031	0.0919547552857031
Zfp275	Zfp275	-0.0546266385136479	0.0920810355722058	0.0920810355722058
Slc36a3	Slc36a3	0.0546234812960836	0.0920998643413902	0.0920998643413902
Parp6	Parp6	0.0546143174963636	0.0921545321880572	0.0921545321880572
Golga3	Golga3	0.0546116354899482	0.0921705369702958	0.0921705369702958
Hba-a2	Hba-a2	0.0546058446849149	0.0922051010053582	0.0922051010053582
Kcnj10	Kcnj10	0.0546036004808832	0.0922184989575468	0.0922184989575468
AK157302	AK157302	0.0546036004808832	0.0922184989575468	0.0922184989575468
Tpm1	Tpm1	0.0545981975262112	0.0922507611311309	0.0922507611311309
Slc22a21	Slc22a21	-0.0545929570813872	0.0922820615705656	0.0922820615705656
Spsb3	Spsb3	-0.0545671982498827	0.0924360392771531	0.0924360392771531
Serpinc1	Serpinc1	0.0545640165685401	0.0924550725924373	0.0924550725924373
Bcl6	Bcl6	-0.0545541894506102	0.0925138797897189	0.0925138797897189
Cage1	Cage1	-0.0545381824734975	0.092609732550215	0.092609732550215
Rhbdf1	Rhbdf1	0.0545180584486575	0.0927303519033277	0.0927303519033277
Bri3bp	Bri3bp	-0.0545139202438647	0.0927551710725767	0.0927551710725767
Gstcd	Gstcd	-0.0545111448956669	0.0927718193979257	0.0927718193979257
Pcbp3	Pcbp3	0.0544823938205481	0.0929444278169424	0.0929444278169424
Adgrl1	Adgrl1	0.0544657398877763	0.0930445281356118	0.0930445281356118
Smc4	Smc4	0.0544628897953514	0.0930616675876691	0.0930616675876691
4921531C22Rik	4921531C22Rik	-0.0544617957249162	0.0930682476138817	0.0930682476138817
BC003965	BC003965	0.054454926791462	0.0931095676973682	0.0931095676973682
Rnf19a	Rnf19a	0.0544428021485422	0.0931825393840649	0.0931825393840649
Ndufs3	Ndufs3	0.0544414274013094	0.0931908161376774	0.0931908161376774
Mypop	Mypop	0.054434744998213	0.0932310563633036	0.0932310563633036
Fxyd4	Fxyd4	0.0544093154756374	0.0933843156632706	0.0933843156632706
Mfap1a	Mfap1a	-0.0543661537872238	0.0936449055547441	0.0936449055547441
Crkl	Crkl	-0.0543614850870739	0.0936731278313758	0.0936731278313758
Nr6a1os	Nr6a1os	0.0543611871602133	0.0936749290294236	0.0936749290294236
Gm43118	Gm43118	0.0543611871602133	0.0936749290294236	0.0936749290294236
Frrs1	Frrs1	0.05434411047477	0.0937782171529876	0.0937782171529876
Ezh1	Ezh1	0.0543435625463706	0.093781532800674	0.093781532800674
Dexi	Dexi	-0.0543251501144709	0.0938930054824037	0.0938930054824037
Foxn2	Foxn2	-0.0543210920823546	0.0939175879126918	0.0939175879126918
2700049A03Rik	2700049A03Rik	0.054319219812353	0.0939289313408881	0.0939289313408881
Fndc4	Fndc4	0.0543077160397655	0.0939986527482269	0.0939986527482269
Rpl24	Rpl24	0.0542862331599711	0.0941289658899199	0.0941289658899199
Galnt1	Galnt1	0.0542835297570917	0.094145374718648	0.094145374718648
Peli1	Peli1	-0.0542590687941893	0.0942939493952687	0.0942939493952687
Cdipt	Cdipt	-0.0542443523791485	0.0943834265499522	0.0943834265499522
Spc24	Spc24	0.0542399804998781	0.0944100210653385	0.0944100210653385
Tusc3	Tusc3	-0.0542376180045783	0.0944243948220298	0.0944243948220298
E530011L22Rik	E530011L22Rik	0.0542043371717687	0.0946270662998138	0.0946270662998138
Grasp	Grasp	0.0541915467087551	0.0947050493693145	0.0947050493693145
F2rl1	F2rl1	0.0541855302934983	0.0947417490500775	0.0947417490500775
Gpatch4	Gpatch4	0.054137031827041	0.0950380017457154	0.0950380017457154
Gm33994	Gm33994	0.0541187738395432	0.095149722382094	0.095149722382094
8030442B05Rik	8030442B05Rik	0.0541187738395432	0.095149722382094	0.095149722382094
Gm10053	Gm10053	-0.0541132884531148	0.0951833079752895	0.0951833079752895
Serpina3g	Serpina3g	-0.0541092151860555	0.0952082536624999	0.0952082536624999
Golt1b	Golt1b	0.054107136291654	0.095220987337042	0.095220987337042
Dyrk1b	Dyrk1b	0.0540842104544546	0.0953615033555724	0.0953615033555724
Klhl9	Klhl9	-0.0540825942252938	0.0953714157282676	0.0953714157282676
Zfp281	Zfp281	0.0540771929554884	0.0954045478243446	0.0954045478243446
Tmem86b	Tmem86b	-0.0540751852898938	0.0954168654538252	0.0954168654538252
Ciz1	Ciz1	-0.054070876398513	0.0954433060854739	0.0954433060854739
Fam219b	Fam219b	-0.0540582458617516	0.0955208445480753	0.0955208445480753
Aplf	Aplf	0.0540521170493974	0.0955584872748458	0.0955584872748458
Gm10851	Gm10851	-0.0540436825334455	0.0956103108575676	0.0956103108575676
Slc38a9	Slc38a9	0.0540406934278923	0.0956286819924135	0.0956286819924135
Pcf11	Pcf11	0.0540401853906341	0.0956318046855973	0.0956318046855973
Chmp5	Chmp5	-0.0540317880865878	0.0956834312215911	0.0956834312215911
Ncoa1	Ncoa1	-0.0540292679873124	0.0956989291105765	0.0956989291105765
Ttc14	Ttc14	0.0540217323163077	0.0957452833003777	0.0957452833003777
Gm42418	Gm42418	-0.0540183384110908	0.0957661660977974	0.0957661660977974
Ranbp9	Ranbp9	-0.0540055739358412	0.0958447388806485	0.0958447388806485
Tmc6	Tmc6	0.0539990787004036	0.0958847406142441	0.0958847406142441
Col3a1	Col3a1	0.0539975671792083	0.0958940514233163	0.0958940514233163
Prg4	Prg4	0.0539975671792083	0.0958940514233163	0.0958940514233163
Lepr	Lepr	0.0539975671792083	0.0958940514233163	0.0958940514233163
Gimap1	Gimap1	0.0539975671792083	0.0958940514233163	0.0958940514233163
Gimap3	Gimap3	0.0539975671792083	0.0958940514233163	0.0958940514233163
C4b	C4b	0.0539975671792083	0.0958940514233163	0.0958940514233163
Gm8369	Gm8369	0.0539975671792083	0.0958940514233163	0.0958940514233163
Foxp3	Foxp3	0.0539975671792083	0.0958940514233163	0.0958940514233163
Dlgap3	Dlgap3	-0.0539759602928179	0.0960272265402615	0.0960272265402615
Lrp10	Lrp10	-0.0539750871088881	0.0960326115581999	0.0960326115581999
Gnpnat1	Gnpnat1	-0.0539702478712908	0.0960624600245732	0.0960624600245732
Gm21887	Gm21887	-0.0539508695054909	0.0961820602680257	0.0961820602680257
Dleu2	Dleu2	0.0539480600843414	0.0961994094462423	0.0961994094462423
9830144P21Rik	9830144P21Rik	0.0539374721118317	0.096264816424068	0.096264816424068
H2-M2	H2-M2	0.0539038320880233	0.0964728627549556	0.0964728627549556
Mtfmt	Mtfmt	0.053903148287461	0.0964770954329023	0.0964770954329023
Tmtc3	Tmtc3	-0.0538949170374234	0.0965280579390398	0.0965280579390398
Usp5	Usp5	0.0538833274824286	0.0965998493163934	0.0965998493163934
Tnnc2	Tnnc2	0.0538763605188735	0.0966430266179853	0.0966430266179853
Gm44366	Gm44366	0.0538763605188735	0.0966430266179853	0.0966430266179853
Myt1l	Myt1l	0.0538763605188735	0.0966430266179853	0.0966430266179853
Il17rd	Il17rd	0.0538763605188735	0.0966430266179853	0.0966430266179853
Kif13b	Kif13b	-0.0538480031176198	0.096818928823441	0.096818928823441
Dimt1	Dimt1	-0.0538467530724765	0.0968266887877034	0.0968266887877034
Polr2i	Polr2i	0.0538391932351261	0.0968736289312156	0.0968736289312156
Ncbp3	Ncbp3	-0.053833277683414	0.0969103721332013	0.0969103721332013
Ahctf1	Ahctf1	0.0538273156374026	0.0969474153827229	0.0969474153827229
Gamt	Gamt	0.0538245633733164	0.096964519501283	0.096964519501283
2810001G20Rik	2810001G20Rik	0.0538195627860959	0.0969956021308931	0.0969956021308931
Slc39a1	Slc39a1	0.0537892158962524	0.0971844028610809	0.0971844028610809
Vps35	Vps35	0.0537877922415318	0.0971932672128883	0.0971932672128883
Gm42722	Gm42722	0.0537551538585385	0.0973966663795664	0.0973966663795664
C030013C21Rik	C030013C21Rik	0.0537551538585385	0.0973966663795664	0.0973966663795664
Snrpb	Snrpb	-0.0537494765681833	0.0974320813501942	0.0974320813501942
Uprt	Uprt	0.0537187440056163	0.0976239696801237	0.0976239696801237
B4galt3	B4galt3	-0.0537181594230459	0.0976276226239066	0.0976276226239066
Rassf2	Rassf2	-0.0537042164651462	0.0977147818069701	0.0977147818069701
Ercc6	Ercc6	-0.0537031315194718	0.0977215665413618	0.0977215665413618
Zfp446	Zfp446	0.0536949479247214	0.0977727549622822	0.0977727549622822
Pip4k2c	Pip4k2c	-0.0536783187102797	0.097876836669121	0.097876836669121
Fam98b	Fam98b	-0.0536754059877188	0.0978950763971985	0.0978950763971985
Mosmo	Mosmo	0.0536560420899228	0.0980164037906571	0.0980164037906571
Trpm2	Trpm2	-0.0536559131043789	0.0980172123707813	0.0980172123707813
Tmem94	Tmem94	0.0536377833328865	0.0981309165957589	0.0981309165957589
Eif3c	Eif3c	-0.0536346784761398	0.0981503998271317	0.0981503998271317
Ugt1a6b	Ugt1a6b	0.0536339471982038	0.0981549891051488	0.0981549891051488
Scn4b	Scn4b	0.0536216174198095	0.0982323928168391	0.0982323928168391
Rtf1	Rtf1	0.0535715947605395	0.0985469238410982	0.0985469238410982
Laptm4b	Laptm4b	-0.0535413854611575	0.0987372615106389	0.0987372615106389
Bfsp2	Bfsp2	0.0535345928762755	0.0987800994120993	0.0987800994120993
Stk40	Stk40	-0.0535285281158669	0.0988183597553829	0.0988183597553829
Gtf2ird1	Gtf2ird1	0.0535153758468063	0.0989013731663877	0.0989013731663877
Nuf2	Nuf2	0.0535127405378688	0.0989180131745722	0.0989180131745722
Zbtb48	Zbtb48	0.053489842991502	0.0990626880147314	0.0990626880147314
Cdc14a	Cdc14a	0.0534736879923679	0.0991648624527426	0.0991648624527426
Chuk	Chuk	0.053473209845524	0.0991678878348789	0.0991678878348789
Tcta	Tcta	0.0534405558494309	0.0993746737783602	0.0993746737783602
Zbtb41	Zbtb41	-0.0534313930275879	0.0994327602889092	0.0994327602889092
Gm17055	Gm17055	0.0534249405429013	0.0994736811982129	0.0994736811982129
Tmppe	Tmppe	0.0534229652236417	0.0994862111253328	0.0994862111253328
Casp2	Casp2	0.0534174450958578	0.0995212332946894	0.0995212332946894
Myof	Myof	0.0534014102114935	0.0996230214967039	0.0996230214967039
Gm37170	Gm37170	0.0533915338775336	0.0996857569495421	0.0996857569495421
Gm15156	Gm15156	0.0533915338775336	0.0996857569495421	0.0996857569495421
Crlf3	Crlf3	-0.0533763956317559	0.099781977655565	0.099781977655565
Psmb8	Psmb8	-0.0533762984556677	0.0997825955585412	0.0997825955585412
Abcf1	Abcf1	0.0533755163447969	0.099787568792453	0.099787568792453
Slc50a1	Slc50a1	0.0533723065054329	0.0998079813701105	0.0998079813701105
Birc6	Birc6	-0.0533490315028594	0.099956095365342	0.099956095365342
4930524O07Rik	4930524O07Rik	0.0533449015106641	0.0999823954670475	0.0999823954670475
Prdm5	Prdm5	0.053337214075611	0.100031364304908	0.100031364304908
Tmcc3	Tmcc3	0.0533201739055744	0.10013997798637	0.10013997798637
Sri	Sri	-0.0532895633304681	0.100335324921886	0.100335324921886
Zfp777	Zfp777	0.0532822232568351	0.100382211987402	0.100382211987402
Rpl10-ps3	Rpl10-ps3	0.0532786134714517	0.100405277040778	0.100405277040778
Rab26os	Rab26os	0.0532782111230143	0.100407848144104	0.100407848144104
Kansl2	Kansl2	0.0532486692071187	0.100596771304018	0.100596771304018
Afap1	Afap1	-0.0532408559928573	0.100646784767405	0.100646784767405
Sec24b	Sec24b	-0.0532311756226965	0.100708777593183	0.100708777593183
Mff	Mff	0.0532280221037883	0.100728979201315	0.100728979201315
Cd7	Cd7	-0.0532230175597172	0.10076104519222	0.10076104519222
Ypel1	Ypel1	-0.0532060713123566	0.100869686469792	0.100869686469792
Dennd6b	Dennd6b	0.0531730993667501	0.101081334472037	0.101081334472037
Otud3	Otud3	0.0531679250275588	0.101114580766713	0.101114580766713
Gm12689	Gm12689	-0.0531533845442108	0.10120805320751	0.10120805320751
Heatr9	Heatr9	0.0531167238212278	0.101444029061323	0.101444029061323
Lrp8	Lrp8	-0.053085979903447	0.101642257003607	0.101642257003607
Tmem109	Tmem109	0.0530671085571267	0.10176408645575	0.10176408645575
Set	Set	0.0530655526793015	0.101774136053671	0.101774136053671
BC055324	BC055324	0.0530646919163868	0.101779696161528	0.101779696161528
Helz2	Helz2	-0.0530567688612577	0.101830886566759	0.101830886566759
Dscc1	Dscc1	-0.0530510534021563	0.101867826524358	0.101867826524358
Col5a1	Col5a1	0.0530279138965288	0.102017489834333	0.102017489834333
Gm36208	Gm36208	0.0530279138965288	0.102017489834333	0.102017489834333
A930002C04Rik	A930002C04Rik	0.0530279138965288	0.102017489834333	0.102017489834333
Stat6	Stat6	-0.0530248078413059	0.102037592690333	0.102037592690333
Trmt10a	Trmt10a	0.0530015491979737	0.102188226184214	0.102188226184214
Mbd4	Mbd4	0.0529985222374362	0.102207843136844	0.102207843136844
Guca1a	Guca1a	0.0529950650849534	0.102230251712912	0.102230251712912
Htra2	Htra2	0.0529929854316985	0.102243733492689	0.102243733492689
Gdap2	Gdap2	0.0529910469966679	0.102256301068234	0.102256301068234
Rheb	Rheb	-0.0529841132998115	0.102301264780332	0.102301264780332
Gbf1	Gbf1	-0.0529691619607885	0.102398274838957	0.102398274838957
Secisbp2l	Secisbp2l	-0.0529662150121558	0.102417404398066	0.102417404398066
Nsmce4a	Nsmce4a	-0.0529598261141486	0.102458886468815	0.102458886468815
1500015A07Rik	1500015A07Rik	-0.0529344122898757	0.102624026427708	0.102624026427708
A930005H10Rik	A930005H10Rik	0.0529216932545852	0.102706754523617	0.102706754523617
Pkd2l2	Pkd2l2	0.0529084583354529	0.102792894290154	0.102792894290154
Gm10778	Gm10778	0.0529067072361942	0.10280429565504	0.10280429565504
Trub1	Trub1	0.0529067072361942	0.10280429565504	0.10280429565504
Mcub	Mcub	-0.0528990827305126	0.102853950332997	0.102853950332997
Anks3	Anks3	-0.0528787918793179	0.102986187511447	0.102986187511447
Inpp5a	Inpp5a	0.0528299608834539	0.103304976543863	0.103304976543863
Glipr1	Glipr1	0.0527966816864889	0.103522685419028	0.103522685419028
Tent4a	Tent4a	0.0527906091920328	0.10356245026798	0.10356245026798
Micu2	Micu2	-0.0527856529606131	0.103594914413301	0.103594914413301
Gm14308	Gm14308	0.0527855005758591	0.103595912686893	0.103595912686893
Zp1	Zp1	0.0527855005758591	0.103595912686893	0.103595912686893
Lacc1	Lacc1	0.0527828146188694	0.103613509663075	0.103613509663075
Rpp25l	Rpp25l	0.0527811456146144	0.103624445295093	0.103624445295093
Fez2	Fez2	-0.0527783471723812	0.103642783273876	0.103642783273876
Smarca4	Smarca4	0.0527618681594367	0.103750821224472	0.103750821224472
Usp47	Usp47	-0.0527473608068511	0.103846006726025	0.103846006726025
Gstm1	Gstm1	-0.0527307736501498	0.103954923096155	0.103954923096155
Mpeg1	Mpeg1	-0.0527161081718831	0.104051296596819	0.104051296596819
Per1	Per1	0.0526616346665183	0.10440988731328	0.10440988731328
Timm10	Timm10	0.052661084682191	0.104413512766074	0.104413512766074
Cib1	Cib1	-0.052650124463135	0.104485782473528	0.104485782473528
Castor1	Castor1	0.0526491114594833	0.104492464038665	0.104492464038665
Gatad2a	Gatad2a	0.0526445797037957	0.104522358721176	0.104522358721176
Lnx2	Lnx2	0.0526409117278997	0.104546560263245	0.104546560263245
Zfp983	Zfp983	0.0526372822985521	0.104570511845599	0.104570511845599
Ccdc88c	Ccdc88c	0.0526279554614675	0.104632082112	0.104632082112
Mtmr2	Mtmr2	0.0526218037769139	0.10467270762489	0.10467270762489
Ndufab1	Ndufab1	-0.0526147117912043	0.10471955837096	0.10471955837096
Rasa2	Rasa2	0.052598644265499	0.104825764405938	0.104825764405938
Tuba1c	Tuba1c	-0.0525914917410314	0.104873069909191	0.104873069909191
Ifit3b	Ifit3b	-0.0525874062406109	0.104900098261946	0.104900098261946
9330175E14Rik	9330175E14Rik	0.0525849546596715	0.104916319780891	0.104916319780891
Rabac1	Rabac1	0.052578843979224	0.104956761331331	0.104956761331331
Oas1a	Oas1a	-0.0525633041155034	0.105059662524928	0.105059662524928
Sf3b6	Sf3b6	-0.0525445982284145	0.105183634378179	0.105183634378179
Gm17106	Gm17106	0.0525430872551892	0.105193653296708	0.105193653296708
Zfp820	Zfp820	0.0525430872551892	0.105193653296708	0.105193653296708
Dph7	Dph7	0.0525271315639794	0.105299498002639	0.105299498002639
Pik3ip1	Pik3ip1	0.0525007360214513	0.105474782420656	0.105474782420656
Suv39h1	Suv39h1	0.0524986550010466	0.105488611640685	0.105488611640685
Pprc1	Pprc1	-0.0524978433185447	0.10549400598769	0.10549400598769
Cwc27	Cwc27	-0.0524908799447209	0.105540292734992	0.105540292734992
Heatr5a	Heatr5a	0.0524877588503959	0.105561044408041	0.105561044408041
Cog7	Cog7	0.0524757989907394	0.105640593586871	0.105640593586871
Mgst3	Mgst3	0.0524753553608033	0.105643545236633	0.105643545236633
Gm1976	Gm1976	-0.0524455965820116	0.105841691652101	0.105841691652101
Usp10	Usp10	0.052442698254347	0.105861005649305	0.105861005649305
Setmar	Setmar	-0.052427539735497	0.105962065096267	0.105962065096267
Gm20559	Gm20559	-0.0524230035768839	0.105992321794009	0.105992321794009
Iqcn	Iqcn	0.0524218805948543	0.105999813269123	0.105999813269123
Clpp	Clpp	0.0524188144320079	0.10602026994586	0.10602026994586
Cyp2r1	Cyp2r1	0.0524089360700195	0.106086197181423	0.106086197181423
Tdp2	Tdp2	0.0524045373681827	0.106115564135906	0.106115564135906
Psme1	Psme1	0.0523921898436344	0.10619803402915	0.10619803402915
Pop4	Pop4	-0.0523651766111934	0.106378634034458	0.106378634034458
Il6st	Il6st	-0.0523633808599886	0.10639064834332	0.10639064834332
Cers4	Cers4	0.0523518488974974	0.106467827477501	0.106467827477501
Eif2s2	Eif2s2	0.0523208994310435	0.10667517980024	0.10667517980024
Snhg15	Snhg15	0.0523193922440741	0.106685285663736	0.106685285663736
Crlf2	Crlf2	-0.0523018254837762	0.106803128709761	0.106803128709761
Gm45237	Gm45237	0.0523006739345193	0.106810857239761	0.106810857239761
Bpifc	Bpifc	0.0523006739345193	0.106810857239761	0.106810857239761
Gm3752	Gm3752	0.0523006739345193	0.106810857239761	0.106810857239761
Jph4	Jph4	0.0523006739345193	0.106810857239761	0.106810857239761
Gm43913	Gm43913	-0.052292314080043	0.106866976996244	0.106866976996244
Blnk	Blnk	0.0522738229038692	0.106991191247228	0.106991191247228
Rap1b	Rap1b	-0.0522705895752272	0.107012922820124	0.107012922820124
Trbc1	Trbc1	0.0522619645071587	0.107070909973484	0.107070909973484
Phf21b	Phf21b	0.0522610393689974	0.10707713124108	0.10707713124108
Slfn5	Slfn5	-0.0522443812252295	0.10718920103379	0.10718920103379
Jup	Jup	0.0522414870828591	0.107208681202649	0.107208681202649
Pde2a	Pde2a	-0.052227708929418	0.107301458907816	0.107301458907816
Ythdc2	Ythdc2	0.0522032070665221	0.107466603513578	0.107466603513578
Fam229b	Fam229b	0.0522012653613904	0.107479699358629	0.107479699358629
CAAA01118383.1	CAAA01118383.1	-0.0521957363046677	0.107516997036506	0.107516997036506
Qrich1	Qrich1	0.0521894672340085	0.107559299048855	0.107559299048855
Gm43480	Gm43480	0.0521794672741844	0.107626803339842	0.107626803339842
4933408B17Rik	4933408B17Rik	0.0521794672741844	0.107626803339842	0.107626803339842
Grina	Grina	0.0521792047519999	0.107628575935461	0.107628575935461
Hgh1	Hgh1	0.0521779109857293	0.107637312008354	0.107637312008354
Ehmt1	Ehmt1	0.0521771667060801	0.107642337962469	0.107642337962469
Slc9a6	Slc9a6	-0.0521734477881253	0.107667453763964	0.107667453763964
A730020E08Rik	A730020E08Rik	0.0521602635779531	0.107756530972069	0.107756530972069
Srsf7	Srsf7	0.0521403292859142	0.107891324757395	0.107891324757395
Agtpbp1	Agtpbp1	0.0521368784384697	0.107914672586657	0.107914672586657
Tyrobp	Tyrobp	-0.0521361923517169	0.107919315005325	0.107919315005325
Kdm1a	Kdm1a	-0.0521335946915213	0.10793689355127	0.10793689355127
Vkorc1	Vkorc1	-0.0521012614221939	0.108155884468716	0.108155884468716
Ushbp1	Ushbp1	-0.0520936265483117	0.108207646130858	0.108207646130858
Nim1k	Nim1k	-0.052093344009633	0.108209562015662	0.108209562015662
Dgka	Dgka	-0.0520818510652381	0.108287517990331	0.108287517990331
Fam168b	Fam168b	0.0520804395871602	0.108297095023023	0.108297095023023
Ltb	Ltb	-0.0520775549491896	0.108316669687756	0.108316669687756
Ccl3	Ccl3	0.0520759996329529	0.108327224960269	0.108327224960269
Poc1a	Poc1a	-0.0520715873384015	0.108357173757711	0.108357173757711
Hdgfl3	Hdgfl3	0.0520582606138498	0.108447669672526	0.108447669672526
Agbl5	Agbl5	-0.0520317382933735	0.108627948722447	0.108627948722447
Yaf2	Yaf2	0.0520209573579325	0.10870129715592	0.10870129715592
Trmo	Trmo	0.0519961437676593	0.108870265831902	0.108870265831902
Lysmd4	Lysmd4	0.0519926458135084	0.108894101898034	0.108894101898034
Sf3b4	Sf3b4	0.0519924908550219	0.108895157925073	0.108895157925073
Cbx6	Cbx6	-0.0519923549073518	0.108896084401904	0.108896084401904
Tmem164	Tmem164	-0.0519667674952506	0.109070572256525	0.109070572256525
Gm2895	Gm2895	0.0519370539535148	0.109273474311989	0.109273474311989
H13	H13	-0.0519306607846848	0.109317169669818	0.109317169669818
Cep83	Cep83	-0.0519305151540072	0.109318165171706	0.109318165171706
Ptpn12	Ptpn12	0.0519297391590563	0.109323469837072	0.109323469837072
Zkscan17	Zkscan17	0.051920476001599	0.109386808041913	0.109386808041913
Got1	Got1	-0.0519135117895704	0.109434445940842	0.109434445940842
Setbp1	Setbp1	0.0519082846616274	0.10947021227104	0.10947021227104
Cwf19l1	Cwf19l1	-0.0519076795061159	0.109474353609589	0.109474353609589
Gm33843	Gm33843	0.0518950220870089	0.109561002099497	0.109561002099497
Rpap2	Rpap2	-0.0518628113054548	0.109781750565456	0.109781750565456
Gm45441	Gm45441	-0.0518537076705121	0.109844203602471	0.109844203602471
E130307A14Rik	E130307A14Rik	-0.051849486762122	0.109873169518744	0.109873169518744
Itpkb	Itpkb	0.0518380531941928	0.109951662469678	0.109951662469678
Cpox	Cpox	-0.0518281221523638	0.110019876277217	0.110019876277217
Fam210b	Fam210b	-0.0518224968884573	0.110058529597292	0.110058529597292
Cnn3	Cnn3	-0.0518203847356707	0.110073045765666	0.110073045765666
Actn1	Actn1	0.0518180975986818	0.110088766249192	0.110088766249192
Gm15478	Gm15478	0.0518158472931798	0.110104235302485	0.110104235302485
Gm43137	Gm43137	0.0518158472931798	0.110104235302485	0.110104235302485
Fam81a	Fam81a	0.0518158472931798	0.110104235302485	0.110104235302485
Arntl	Arntl	0.0518026102727681	0.110195263958238	0.110195263958238
Eif3k	Eif3k	-0.0517971180525329	0.110233050409065	0.110233050409065
Gcgr	Gcgr	0.0517936934110434	0.110256617099986	0.110256617099986
Naa15	Naa15	0.0517640472572695	0.110460793422398	0.110460793422398
Hpca	Hpca	0.0517508178370273	0.110552002057439	0.110552002057439
Zfp746	Zfp746	0.0517489807784349	0.110564672129759	0.110564672129759
Ascc2	Ascc2	-0.0517429840047659	0.110606039452934	0.110606039452934
Rnf5	Rnf5	0.0517354604174138	0.110657956397851	0.110657956397851
Cmtm7	Cmtm7	0.0517354294641808	0.110658170032087	0.110658170032087
Gstk1	Gstk1	0.0517079422630117	0.11084801067296	0.11084801067296
Meak7	Meak7	0.0517004504174876	0.11089979768214	0.11089979768214
Camkk2	Camkk2	-0.051697747793265	0.110918484117854	0.110918484117854
Aplp1	Aplp1	0.0516966685608209	0.110925946820795	0.110925946820795
Gm31728	Gm31728	0.0516946406328449	0.11093997065741	0.11093997065741
Rin2	Rin2	0.0516932471752033	0.110949607718127	0.110949607718127
[truncated: 30,286 more rows]
